# Supplementary material for: Mass spectrometry imaging for biosolids characterization to assess ecological or health risks before reuse
Source: Nat Commun. 2023 Jul 15;14:4244. doi: 10.1038/s41467-023-40051-0 (PMC10349827; doi:10.1038/s41467-023-40051-0)
Supplement: Supplementary file 4 — Supplementary Data 1 [file 41467_2023_40051_MOESM4_ESM.xlsx]

## Sheet: Supplementary Dataset 1
Supplementary Data 1. Persistent organic pollutants (POPs) annotated in biosolid samples using MALDI-MSI.											Annotated in MALDI-MSI
Name	Molecular Formula	Ions	m/z measured	Dm/z (ppm)	mSigma	Database	Use category	CAS	Schymanski level	Found in LC or GC	1-Falkwiller	2-Lutter	3-Montiers	4-Sarrebourg	5-Hartzwiller	6-Laneuville	7-Wantzenau	8-Meistratzheim	9-Sausheim
(2R)-3-(acetyloxy)-2-[(2-amino-6-oxo-6,9-dihydro-3h-purin-9-yl)methoxy]propyl (2s)-2-amino-3-methylbutanoate, hydrochloride	C16H24N6O6	[M+H]+	397.18414	2.495	13.0	Norman	Food contact chemicals (FOODC)	960495-42-5	3	Yes			yes	yes		yes	yes
(Benzylphenylamino)acetonitrile	C15H14N2	[M+H]+	223.12279	-1.465	∞	Norman	Industrial chemicals (IND)	36271-19-9	3	No					yes
(R)-1-(tert-butoxycarbonyl)-2-methylpyrrolidine-2-carboxylic acid	C11H19NO4	[M+H]+	230.1384063	-1.139	∞	Norman	Food contact chemicals (FOODC)	166170-15-6	3	No									yes
(Z)-1-(octadec-9-enylamino)propan-2-ol	C21H43NO	[M+H]+	326.34155	-1.575	22.8	Norman	Industrial chemicals (IND)	94107-46-7	3	No		yes		yes		yes	yes
[(1-nitro-2-naphthyl)oxy]acetic acid	C12H10NO5	[M+NH4]+; [M+H]+	266.089212	-2.059	∞	Norman	Food contact chemicals (FOODC)	10440-91-2	3	No							yes
[(2,2,3,4,4,4-hexafluorobutoxy)methyl]oxirane	C7H8F6O2	[M+H]+	239.04996	-0.616	∞	Norman	Per- and polyfluoroalkyl substances (PFAS)	93858-69-6	3	No	yes
[(4S,5S)-4-benzyl-2-oxo-5-oxazolidinyl]methyl 4-nitrobenzenesulfonate	C17H16N2O7S	[M+H]+	393.07569	1.385	23.7	Norman	Food contact chemicals (FOODC)	162221-28-5	3	No		yes	yes
[[(6-aminohexyl)amino]methyl]dimethylphenol	C15H26N2O	[M+NH4]+	268.238	-1.492	∞	Norman	Food contact chemicals (FOODC)	84878-43-3	3	No				yes
[[1-(chloromethyl)-2-(octyloxy)ethoxy]methyl]oxirane	C14H27ClO3	[M+H]+	279.17167	-1.603	∞	Norman	Food contact chemicals (FOODC)	93762-38-0	3	No				yes
[bis(2-hydroxyethyl)]methyl[2-[(1-oxooctadecyl)oxy]ethyl]ammonium methyl sulphate	C25H51NO4	[M+H]+	430.38858	-0.973	20.3	Norman	Food contact chemicals (FOODC)	28706-44-7	3	No			yes		yes
1-(2-Bromoethyl)-4-ethyl-1,4-dihydro-5H-tetrazol-5-one	C5H9BrN4O	[M+H+H]2+	111.00498	-1.684	∞	Norman	Food contact chemicals (FOODC)	84501-67-7	3	No	yes	yes	yes
1-(2-Hydroxy-2-phenylethyl)-3-[3-(trifluoromethyl)phenyl]urea	C16H15F3N2O2	[M+NH4]+	342.14214	-0.715	23.4	Norman	Food contact chemicals (FOODC)	-	3	No			yes			yes
1-(4-(Methylsulphonyl)phenyl)ethan-1-one	C9H10O3S	[M+Na]+	221.02425	0.184	∞	Norman	Food contact chemicals (FOODC)	10297-73-1	3	No			yes
1-(4-(trans-4-heptylcyclohexyl)phenyl)ethane	C21H34	[M+NH4]+	304.29968	-1.060	18.7	Norman	Food contact chemicals (FOODC)	78531-60-9	3	No	yes	yes	yes	yes	yes	yes
1-(4-Methyl-1H-indol-3-yl)butan-2-amine	C13H18N2	[M+H]+	203.15385	-1.838	∞	Norman	Food contact chemicals (FOODC)	28289-30-7	3	No						yes
1-(4-Methylpiperazino)-2-[(2-phenylquinoline-4-yl)oxy]ethan-1-one but-2-ene-dioic acid	C22H23N3O2	[M+H]+	362.186	-0.775	26.4	Norman	Pharmaceuticals (PHARMA)	-	3	No	yes		yes
1-(9H-fluoren-9-ylmethyl) hydrogen (S)-pyrrolidine-1,2-dicarboxylate	C20H19NO4	[M+H]+	338.13832	-0.842	15.0	Norman	Industrial chemicals (IND)	144829-96-9	3	No	yes	yes	yes	yes		yes
1-(Cyclopropylmethyl)-4-[4-(trifluoromethoxy)phenyl]tetrahydropyrazine-2,5-dione	C15H15F3N2O3	[M+H]+	329.11068	-0.152	19.7	Norman	Per- and polyfluoroalkyl substances (PFAS)	-	3	No		yes	yes		yes
1-(dodecyloxy)-3-[(2-hydroxyethyl)amino]propan-2-ol	C17H37NO3	[M+H]+	304.28482	0.671	19.2	Norman	Plastic additives (PLAST)	18448-68-5	3	No		yes
1-(methyloctadecylamino)propan-2-ol	C22H47NO	[M+H]+	342.37272	-0.924	16.3	Norman	Industrial chemicals (IND)	56669-92-2	3	No	yes	yes	yes	yes	yes	yes
1,1'-(Dodecane-1,12-diyl)bis-1H-pyrrole-2,5-dione	C20H28N2O4	[M+H]+	361.21129	-2.485	27.3	Norman	Food contact chemicals (FOODC)	27574-80-7	3	Yes	yes
1,1,1,5,5,5-Hexafluoro-4-[2-(4-nitrophenyl)hydrazono]pentan-2-one	C11H7F6N3O3	[M+H]+	344.04641	-0.067	7.3	Norman	Food contact chemicals (FOODC)	-	3	No	yes	yes	yes	yes		yes
1,1,-Trimethyl-3-phenylindane	C18H20	[M+NH4]+	254.19003	-1.031	21.2	Norman	Personal care products (PCP)	3910-35-8	3	No	yes	yes	yes		yes
1,1-Dichloro-2-oxo-2-p-tolylethyl thiocyanate	C10H7Cl2NOS	[M+H]+	259.97041	2.078	∞	Norman	Food contact chemicals (FOODC)	58077-61-5	3	No				yes		yes
1,1-dimethyl-1-(pentafluorophenyl)silylamine	C8H8F5NSi	[M+H]+	242.04228	1.727	∞	Norman	Industrial chemicals (IND)	55804-98-3	3	No	yes	yes	yes	yes				yes
1,2-Anthracenedicarboxylic acid, 7-acetyl-6-ethyl-9,10-dihydro-3,5,8-trihydroxy-9,10-dioxo-	C20H14O10	[M+H]+	415.06625	0.623	16.4	Norman	Food contact chemicals (FOODC)	6219-66-5	3	No			yes
1,2-Ethanediamine, N-[2-(dimethylamino)ethyl]-N',N'-dimethyl-N-phenyl-	C14H25N3	[M+H]+	236.21179	-1.127	∞	Norman	Food contact chemicals (FOODC)	46814-61-3	3	No				yes		yes
1,3,2-Dioxaphospholane, 2-butoxy-, 2-oxide	C6H13O4P	[M+H]+	181.063347	2.741	∞	Norman	Food contact chemicals (FOODC)	67554-09-0	3	No									yes
1,3,5-Triazine-2,4,6(1H,3H,5H)-trione, trihydrazone	C3H9N9	[M+H]+	172.106285	1.715	∞	Norman	Food contact chemicals (FOODC)	10105-42-7	3	No									yes
1,3-bis(1-methyl-2-pyrrolidinyl)acetone, compound with picric acid (1:2)	C6H6N3O7	[M+H]+	233.0282	1.910	∞	Norman	Food contact chemicals (FOODC)	80484-34-0	3	No	yes
1,3-Dimorpholinopropan-2-ol	C11H22N2O3	[M+H]+	231.17023	-0.216	∞	Norman	Food contact chemicals (FOODC)	7250-87-5	3	Yes			yes
1,4,7,13,16,19-hexaoxa-10,22-diazacyclotetracosane	C16H34N2O6	[M+H]+	351.2499239	2.458	16.5	Norman	Food contact chemicals (FOODC)	31255-17-1	3	No								yes
1,4-Benzenediamine, 2,5-diethoxy-N-ethyl-	C12H20N2O2	[M+H]+	225.15988	-1.631	∞	Norman	Food contact chemicals (FOODC)	68052-17-5	3	No						yes
1,5-dihydroxy-4-[m-(1-hydroxyethyl)anilino]-8-nitroanthraquinone	C22H17N2O7	[M+H]+	422.1116971	1.951	17	Norman	Food contact chemicals (FOODC)	3263-47-6	3	No								yes
1-[(3,3-Diphenylpropyl)(methyl)amino]-2-methylpropan-2-ol	C20H27NO	[M+H]+	298.2163	-1.249	16.3	Norman	Pharmaceuticals (PHARMA)	100442-33-9	3	No	yes	yes	yes
1-[(4-phenyl-4-piperidyl)carbonyl]pyrrolidine monohydrochloride	C16H22N2O	[M+H]+	259.18052	-1.683	∞	Norman	Pharmaceuticals (PHARMA)	83929-36-6	3	No						yes
1-[2-(methacryloyloxy)-1-methylethyl] hydrogen sulphophthalate	C15H16O9S	[M+K]+	411.01315	-1.783	25.4	Norman	Phthalates	40139-96-6	3	No	yes	yes	yes	yes	yes
1-[3-Chloro-5-(trifluoromethyl)phenyl]-2,2,2-trifluoroethan-1-one	C9H3ClF6O	[M+H]+	276.98477	-0.780	∞	Norman	Industrial chemicals (IND)	1125812-58-9	3	No			yes
10-Phenyldecanoic acid	C16H24O2	[M+NH4]+	266.21111	-0.532	∞	Norman	Food contact chemicals (FOODC)	18017-73-7	3	Yes		yes
11-Aminoundecanoic acid	C11H23NO2	[M+H]+	202.18003	-1.847	∞	Norman	Plastic additives (PLAST)	2432-99-7	3	Yes						yes
1-Benzyl-3-[2-(2-furyl)vinyl]-4,5-dihydro-1H-pyrazole	C16H16N2O	[M+H]+	253.13326	-1.833	∞	Norman	Food contact chemicals (FOODC)	-	3	No				yes		yes
1-Bromo-4-(4-ethylcyclohexyl)benzene	C14H19Br	[M+H]+	267.07348	-2.134	∞	Norman	Food contact chemicals (FOODC)	91538-82-8	3	No		yes		yes
1-Decanamine, N-methyl-N-octyl-	C19H41N	[M+H]+	284.3299508	-0.276	1.7	Norman	Food contact chemicals (FOODC)	22020-14-0	3	No									yes
1-Docosanamine	C22H47N1	[M+H]+	326.37778	-1.102	28.0	Norman	Plant protection products (PPP)	14130-06-4	3	No	yes	yes	yes	yes	yes	yes
1-Dodecanamine, N-dodecyl-N-methyl-	C25H53N	[M+H]+	368.42472	-0.870	18.6	Norman	Indoor environmental substances (INDOOR)	2915-90-4	3	No	yes	yes	yes	yes	yes	yes			yes
1-ethyl-2-sulphonatoquinolinium	C11H12NO3S	[M+K]+; [M+Na]+	277.01705	0.285	∞	Norman	Food contact chemicals (FOODC)	4329-91-3	3	No	yes
1-ethyl-4,5-dihydro-3-(2-hydroxyethyl)-2-pentadecyl-1H-imidazolium ethyl sulphate	C22H46N2O	[M+H]+	355.36796	-0.921	15.9	Norman	Food contact chemicals (FOODC)	93857-12-6	3	No		yes			yes	yes
1H,1H-Perfluorooctyl acrylate	C11H5F15O2	[M+H]+	455.01142	-1.656	13.1	Norman	Per- and polyfluoroalkyl substances (PFAS)	307-98-2	3	No	yes	yes	yes	yes	yes	yes
1-Hexanamine, 2-ethyl-N,N-bis(2-ethylhexyl)-	C24H51N	[M+H]+	354.40891	-1.472	23.1	Norman	Industrial chemicals (IND)	1860-26-0	3	No	yes	yes	yes	yes		yes
1H-Imidazole, 1-dodecyl-	C15H28N2	[M+H]+	237.23215	-1.820	∞	Norman	Food contact chemicals (FOODC)	4303-67-7	3	No						yes
1H-Imidazole, 2-undecyl-	C14H26N2	[M+H]+	223.21643	-1.875	∞	Norman	Food contact chemicals (FOODC)	16731-68-3	3	No					yes	yes
1H-Indene, octahydro-1,1,2,3,3-pentamethyl-	C14H26	[M+NH4]+	212.23695	-1.432	∞	Norman	Personal care products (PCP)	33704-60-8	3	No	yes	yes	yes	yes		yes
1-Hydroxymethyltriazolam. alpha-Hydroxy-Triazolam	C17H12Cl2N4O	[M+H]+	359.0461959	0.517	∞	TASQ	Pharmaceuticals (PHARMA)	37115-45-0	3	No							yes
1-Methyl-4-BenzylpiperazineÃ‚Â (MBZP)	C12H18N2	[M+H]+	191.15396	-1.685	∞	Norman	Pharmaceuticals (PHARMA)	62226-74-8	3	No				yes		yes
1-Octanamine, 7-methyl-N,N-bis(7-methyloctyl)-	C27H57N	[M+H]+	396.45607	-0.720	∞	Norman	Food contact chemicals (FOODC)	18198-40-8	3	No	yes		yes	yes		yes
1-Pentadecene	C15H30	[M+NH4]+	228.26823	-1.328	∞	Norman	Food contact chemicals (FOODC)	13360-61-7	3	Yes	yes	yes	yes	yes		yes
1-Propanamine, 3-(hexadecyloxy)-	C19H41NO	[M+H]+	300.32569	-1.240	∞	Norman	Food contact chemicals (FOODC)	4673-33-0	3	No		yes
1-Propanamine, 3-(tetradecyloxy)-	C17H37NO	[M+H]+	272.29441	-1.559	∞	Norman	Food contact chemicals (FOODC)	7617-82-5	3	No		yes
1-Propanamine, 3-dibenz[b,e]oxepin-11(6H)-ylidene-N-methyl-	C18H19NO	[M+H]+	266.15372	-1.096	∞	Norman	Pharmaceuticals (PHARMA)	1225-56-5	3	No	yes
1-Propanesulfonic acid, 3-(cyclohexylamino)-	C9H19NO3S	[M+H]+	222.11584	-0.573	∞	Norman	Pharmaceuticals (PHARMA)	1135-40-6	3	No			yes
1-Propanethiol, 2,3-bis[(2-mercaptoethyl)thio]-	C7H16S5	[M+H]+	260.99334	0.858	∞	Norman	Industrial chemicals (IND)	131538-00-6	3	No	yes	yes	yes	yes		yes
1-Tetradecanamine, N,N-dimethyl-, N-oxide	C16H35NO	[M+H]+	258.27877	-1.217	∞	Norman	Personal care products (PCP)	3332-27-2	3	No		yes
1-Tridecanamine, N-tridecyl-	C26H55N	[M+H]+	382.44011	-1.524	∞	Norman	Industrial chemicals (IND)	5910-75-8	3	No	yes	yes	yes	yes		yes
2-((Dimethylamino)methyl)-4-isononylphenol	C18H31NO	[M+H]+	278.24748	-1.266	∞	Norman	Food contact chemicals (FOODC)	55138-52-8	3	Yes		yes
2-(1-Piperazinyl)-4-amino-6,7-dimethoxyquinazoline	C14H19N5O2	[M+H]+	290.16067	-1.309	∞	Norman	Pharmaceuticals (PHARMA)	60547-97-9	3	Yes		yes
2-(2-(2-Thienyl)ethyl)benzoic acid	C13H12O2S	[M+H]+	233.06315	-0.962	∞	Norman	Food contact chemicals (FOODC)	1622-54-4	3	Yes			yes
2-(Acetyl(2-((1-oxohexadecyl)amino)ethyl)amino)ethyl acetate	C24H46N2O4	[M+H]+	427.3524	-1.491	∞	Norman	Food contact chemicals (FOODC)	94006-16-3	3	Yes		yes			yes
2-(Dimethoxymethyl)quinoxaline 1,4-dioxide	C11H13N2O4	[M+H]+	238.09488	0.894	∞	Norman	Industrial chemicals (IND)	32065-66-0	3	Yes				yes		yes
2-(dimethoxyphosphinyl)ethyl laurate	C16H33O5P	[M+H]+	337.21351	-0.943	∞	Norman	Food contact chemicals (FOODC)	75905-36-1	3	No		yes		yes
2-(dimethylamino)ethyl 3-[2-(dimethylamino)ethoxy]isobutyrate	C12H26N2O3	[M+H]+	247.20122	-1.649	∞	Norman	Food contact chemicals (FOODC)	86218-70-4	3	No		yes
2-(Hexadecyloxy)pyridine	C21H37NO	[M+H]+	320.29443	-1.114	∞	Norman	Food contact chemicals (FOODC)	93982-58-2	3	Yes		yes
2-(hydroxymethyl)-2-methylpentyl isopropyl-carbamate	C11H23NO3	[M+H]+	218.1753206	2.022	∞	Norman	Food contact chemicals (FOODC)	25462-17-3	3	No							yes	yes
2-(Methylsulfonyl)-3-(pyrazin-2-ylamino)acrylonitrile	C8H8N4O2S	[M+H]+	225.04333	-1.416	∞	Norman	Food contact chemicals (FOODC)	-	3	No	yes
2-(N-(o-Methoxyphenyl)carbamoyl)-3-naphthyl acetate	C20H17NO4	[M+H]+	336.12244	-1.487	∞	Norman	Food contact chemicals (FOODC)	7128-79-2	3	Yes						yes
2-(Perfluorobutyl)ethyl acrylate	C9H7F9O2	[M+H]+	319.03738	-0.411	∞	Norman	Per- and polyfluoroalkyl substances (PFAS)	52591-27-2	3	No			yes
2,2'-((3-(Dodecyloxy)propyl)imino)bisethanol	C19H41NO3	[M+H]+	332.3161273	0.491	∞	Norman	Food contact chemicals (FOODC)	31611-18-4	3	Yes									yes
2,2'-(Octadecylimino)diethanol	C22H47NO2	[M+H]+	358.36743	-1.380	∞	Norman	Personal care products (PCP)	10213-78-2	3	No	yes	yes	yes	yes		yes
2,2,2-trifluoro-1-(trifluoromethyl)ethyl toluene-p-sulphonate	C10H8F6O3S	[M+H+H]3+	108.34412	2.247	∞	Norman	Food contact chemicals (FOODC)	433-06-7	3	No	yes		yes
2,2,2-trifluoro-N-(4-mercaptophenyl)acetamide	C8H6F3NOS	[M+H]+	222.01931	-0.432	∞	Norman	Food contact chemicals (FOODC)	94006-35-6	3	No		yes	yes
2,2,2-trifluoro-N-methyl-N-(trifluoroacetyl)acetamide	C5H3F6NO2	[M+H]+	224.0144	1.436	∞	Norman	Food contact chemicals (FOODC)	685-27-8	3	No	yes		yes
2,2'-[1-(2-dodecenyl)ethane-1,2-diyl]bis-2-oxazoline-4,4-dimethanol	C24H42N2O6	[M+H]+	455.31259	2.427	∞	Norman	Food contact chemicals (FOODC)	94107-50-3	3	No	yes		yes
2,2'-Azobis[2,4-dimethylvaleronitrile]	C14H24N4	[M+H]+	249.20657	-1.645	∞	Norman	Food contact chemicals (FOODC)	4419-11-8	3	No						yes
2,2-DIPHENYLETHYLAMINE,N,N-DIMETHYL	C16H19N	[M+H]+	226.15869	-1.810	∞	Norman	Pharmaceuticals (PHARMA)	7647-54-3	3	No		yes			yes
2,2'-iminobis[4,6-diamino-1,3,5-triazine]	C6H9N11	[M+K]+	274.0677299	1.627	∞	Norman	Food contact chemicals (FOODC)	3576-88-3	3	No							yes
2',3'-Dideoxycytidine	C9H13N3O3	[M+NH4]+	229.12943	-0.474	∞	Norman	Pharmaceuticals (PHARMA)	7481-89-2	3	No		yes
2,3-Dihydro-1,4-benzodioxin-2-yl(piperazin-1-yl)methanone	C13H16N2O3	[M+Na]+	271.10508	-0.749	∞	Norman	Pharmaceuticals (PHARMA)	401941-54-6	3	No			yes			yes
2,4(1H,3H)-Pyrimidinedione, 6-(chloromethyl)-	C5H5ClN2O2	[M+H]+	161.01173	2.430	∞	Norman	Pharmaceuticals (PHARMA)	18592-13-7	3	No	yes		yes	yes
2,4,10-Trioxa-7-azaundecan-11-oic acid, 7-[4-[(2-cyano-4-nitrophenyl)azo]-3-methylphenyl]-3-oxo-, methyl ester	C22H23N5O8	[M+H]+	486.16316	2.568	∞	Norman	Industrial chemicals (IND)	72968-78-6	3	No	yes		yes
2,4,4'-Trihydroxybenzophenone	C13H10O4	[M+K]+	269.02178	2.200	∞	Norman	Personal care products (PCP)	1470-79-7	3	Yes			yes
2,4,6-Tribenzyl-1,3,5-trioxane	C24H24O3	[M+Na]+	383.16232	1.468	∞	Norman	Food contact chemicals (FOODC)	77550-10-8	3	No	yes
2,4,6-tris(isopropyl)-1,3,2-dioxaphosphorinane	C12H25O2P	[M+Na]+	255.14877	1.355	∞	Norman	Food contact chemicals (FOODC)	717-77-1	3	No					yes	yes
2,4-Dichloro-6-morpholino-1,3,5-triazine	C7H8Cl2N4O	[M+H]+	235.01495	0.698	∞	Norman	Industrial chemicals (IND)	6601-22-5	3	No	yes	yes	yes	yes		yes
2,4-dihydro-4-methyl-5-(trifluoromethyl)-3H-1,2,4-triazole-3-thione	C4H4F3N3S	[M+Na]+	205.9971662	1.05	∞	Norman	Food contact chemicals (FOODC)	30682-81-6	3	No							yes		yes
2,4'-Diisocyanatodiphenyl sulfide	C14H8N2O2S	[M+H]+	269.03874	2.223	∞	Norman	Industrial chemicals (IND)	75790-87-3	3	No	yes		yes
2,4-dinitro Benzenesulfonic acid dihydrate	C6H4N2O7S	[M+H+H]2+	124.99447	1.951	∞	Norman	Industrial chemicals (IND)	89-02-1	3	No	yes	yes	yes		yes
2-[(1,1-dimethylethyl)azo]-2,4-dimethylvaleronitrile	C11H21N3	[M+NH4]+; [M+H]+	213.20697	-1.836	∞	Norman	Food contact chemicals (FOODC)	55912-18-0	3	No				yes		yes
2-[(4,5-diamino-1-naphthyl)azo]-5-nitrobenzenesulphonic acid	C16H14N5O5S	[M+H]+	389.0780994	-1.752	∞	Norman	Food contact chemicals (FOODC)	93892-21-8	3	No							yes		yes
2-[(acetyl)[2-(stearoylamino)ethyl]amino]ethylacetate	C26H50N2O4	[M+H]+	455.38421	-0.119	∞	Norman	Food contact chemicals (FOODC)	94006-15-2	3	No		yes
2-[(o-nitrophenyl)azo]-p-cresol	C13H12N3O3	[M+H]+	259.0952346	2.371	∞	Norman	Industrial chemicals (IND)	1435-71-8	3	No							yes
2-{[2,2,2-Trifluoro-1-[(isopropoxycarbonyl)amino]-1-(trifluoromethyl)ethyl]amino}benzoic acid	C14H14F6N2O4	[M+H]+	389.0927234	-0.16	∞	Norman	Food contact chemicals (FOODC)	256325-68-5	3	No							yes		yes
2-{4-[2-(Trifluoromethyl)quinolin-4-yl]piperazino}ethan-1-ol	C16H18F3N3O1	[M+H]+	326.14711	-1.112	∞	Norman	Food contact chemicals (FOODC)	-	3	Yes			yes			yes
2-{4-[3-(5-Fluoro-1H-indol-3-yl)propyl]piperazino}-N-phenylacetamide fumarate	C23H27FN4O	[M+H]+	395.22542	2.881	∞	Norman	Food contact chemicals (FOODC)	-	3	No			yes	yes		yes
2-Amino-1-decyl-1,5-dihydro-4H-imidazol-4-one	C13H25N3O	[M+H]+	240.20658	-1.425	∞	Norman	Food contact chemicals (FOODC)	94087-68-0	3	Yes						yes
2-Amino-1-dodecyl-1,5-dihydro-4H-imidazol-4-one	C15H29N3O	[M+H]+	268.23773	-1.527	∞	Norman	Food contact chemicals (FOODC)	94087-69-1	3	No				yes
2-Amino-4-((4-(4,5-dihydro-3-methyl-5-oxo-1H-pyrazol-1-yl)benzoyl)amino)benzenesulphonic acid	C17H16N4O5S	[M+H]+	389.0886928	-2.826	∞	Norman	Food contact chemicals (FOODC)	85650-65-3	3	No							yes
2-Amino-N-cyclohexyl-N-methylbenzylamine	C14H22N2	[M+H]+	219.18533	-1.494	∞	Norman	Pharmaceuticals (PHARMA)	57365-08-9	3	No						yes
2-bromo-3,4-dihydronaphthalen-1(2H)-one	C10H9BrO	[M+H]+; [M+Na]+	224.9913789	1.889	∞	Norman	Food contact chemicals (FOODC)	13672-07-6	3	No									yes
2-Bromo-5-octylthiophene	C10H13NO6S	[M+H]+	276.05394	1.223	∞	Norman	Surfactants (SURF)	172514-63-5	3	No				yes		yes
2-Bromo-N,N-dibutylacetamide	C10H20BrNO	[M+H]+	250.07967	-2.420	∞	Norman	Food contact chemicals (FOODC)	40124-27-4	3	No			yes
2-chloro-3-(phenylsulphonyl)acrylonitrile	C9H6ClNO2S	[M+H]+	227.98733	1.520	∞	Norman	Industrial chemicals (IND)	60736-58-5	3	No			yes
2-Chloro-4-isocyanatoanisole	C8H6ClNO2	[M+K]+; [M+Na]+	221.97144	-1.829	∞	Norman	Food contact chemicals (FOODC)	28395-76-8	3	No	yes	yes	yes	yes	yes	yes
2-Chloro-5-nitropyrimidin-4-amine	C4H3ClN4O2	[M+K]+	212.95735	-1.465	∞	Norman	Industrial chemicals (IND)	1920-66-7	3	No			yes
2-Chloro-6-cyclohexyl-4-nitrophenol	C12H14ClNO3	[M+K]+	256.07323	-1.837	∞	Norman	Industrial chemicals (IND)	39206-13-8	3	No				yes
2-Cyanopropan-2-yl benzenecarbodithioate	C11H11NS2	[M+NH4]+	239.06767	2.550	∞	Norman	Plastic additives (PLAST)	201611-85-0	3	No				yes
2'-deoxy-5-iodouridine 3',5'-diacetate	C13H15IN2O7	[M+Na]+	460.98546	2.369	∞	Norman	Food contact chemicals (FOODC)	1956-30-5	3	No	yes		yes
2-ethoxyethyl 4-nitrobenzoate	C11H14NO5	[M+H]+	241.0945	0.087	∞	Norman	Personal care products (PCP)	37460-43-8	3	No			yes			yes	yes	yes
2-Methyl-N-(2-morpholino-3-pyridinyl)-6-(trifluoromethyl)nicotinamide	C17H17F3N4O2	[M+H]+	367.13723	-1.032	∞	Norman	Food contact chemicals (FOODC)	-	3	No				yes		yes
2-Phenoxyethyl p-hydroxybenzoate	C15H14O4	[M+H]+	259.09591	-1.625	∞	Norman	Personal care products (PCP)	55468-88-7	3	No						yes
2-Piperidinobenzothiazole	C12H14N2S	[M+H]+	219.09469	-1.670	∞	Norman	Food contact chemicals (FOODC)	2851-08-3	3	No						yes
2-Propenoic acid, 2-methyl-, hexadecyl ester	C20H38O2	[M+H]+	311.29405	-1.028	∞	Norman	Plastic additives (PLAST)	2495-27-4	3	No		yes			yes
2-Propenoic acid, 2-methyl-, tetradecyl ester	C18H34O2	[M+H]+	283.26276	-1.580	∞	Norman	Plastic additives (PLAST)	2549-53-3	3	No		yes			yes
2-thien-2-ylthiazolidine-4-carboxylic acid	C8H9NO2S2	[M+H]+	216.01534	2.731	∞	Norman	Pharmaceuticals (PHARMA)	32451-19-7	3	No	yes			yes		yes
3-((5-(3-Acetoxy-2,2-dimethylpropylideneamino)-1,3,3-trimethylcyclohexyl)methylimino)-2,2-dimethylpropyl acetate	C24H42N2O4	[M+H]+	423.32287	1.385	∞	Norman	Industrial chemicals (IND)	1064082-81-0	3	Yes		yes	yes
3-((Perfluoropentylsulfonyl)amino)-N,N,N-trimethylpropanaminium chloride	C11H16F11N2O2S	[M+H]+; [M+Na]+	450.08264	-0.854	∞	Norman	Per- and polyfluoroalkyl substances (PFAS)	70225-24-0	3	No	yes
3-(Chloromethyl)-1,2,3-benzotriazin-4(3H)-one	C8H6ClN3O	[M+H]+	196.02779	0.593	∞	Norman	Plant protection products (PPP)	24310-41-6	3	No	yes			yes
3-(D-apio-ÃŸ-D-furanosyloxy)-1,8-dihydroxy-6-methylanthraquinone	C20H18O9	[M+H]+	403.1019017	-2.2	∞	Norman	Food contact chemicals (FOODC)	14101-04-3	3	No							yes
3,3'-[Oxybis(ethane-2,1-diyloxy)]dipropan-1-amine	C10H24N2O3	[M+H]+	221.18553	-1.912	∞	Norman	Plastic additives (PLAST)	4246-51-9	3	No		yes			yes
3,4-dichlorophenylguanidinium nitrate	C7H7Cl2N3	[M+H]+	204.00887	-0.619	∞	Norman	Food contact chemicals (FOODC)	65783-11-1	3	No		yes
3,5-Dibromo-2-pyridylamine	C5H4Br2N2	[M+H]+	250.88189	1.829	∞	Norman	Food contact chemicals (FOODC)	35486-42-1	3	No	yes
3,5-dihydroxyphenyl 6-diazo-5,6-dihydro-5-oxonaphthalene-1-sulphonate	C16H11N2O6S	[M+H]+	360.04159	1.456	∞	Norman	Industrial chemicals (IND)	2641-00-1	3	No	yes		yes	yes		yes	yes
3,9-diphenoxy-2,4,8,10-tetraoxa-3,9-diphosphaspiro[5.5]undecane	C17H18O6P2	[M+H]+	381.06478	-0.947	∞	Norman	Industrial chemicals (IND)	144-35-4	3	No	yes	yes	yes
3-[(2,6-dichlorophenyl)methylene]-N-hydroxycarbazamidine hydrochloride	C8H8Cl2N4O	[M+H]+	247.01479	0.383	∞	Norman	Pharmaceuticals (PHARMA)	23256-40-8	3	No	yes		yes	yes		yes		yes
3-[(3R)-3-Amino-1,2,3,4-tetrahydro-9H-carbazol-9-yl]propanoic acid	C15H18N2O2	[M+H]+	259.14371	-1.379	∞	Norman	Industrial chemicals (IND)	1182722-58-2	3	No						yes
3-[[(5-amino-1,3,3-trimethylcyclohexyl)methyl]amino]propiononitrile	C13H25N3	[M+H]+	224.2119	-1.363	∞	Norman	Industrial chemicals (IND)	84540-27-2	3	No						yes
3-[[3-[[(2-cyanoethyl)amino]methyl]-3,5,5-trimethylcyclohexyl]amino]propiononitrile	C16H28N4	[M+H]+	277.23822	-1.230	∞	Norman	Food contact chemicals (FOODC)	93940-97-7	3	No				yes		yes
3-[4-(Trifluoromethoxy)phenyl]acrylic acid	C10H7F3O3	[M+H]+	233.04196	-0.303	∞	Norman	Pharmaceuticals (PHARMA)	783-13-1	3	No	yes		yes				yes
3-{[(Cyanoimino)(methylthio)methyl]amino}-2-oxoazepane	C9H14N4OS	[M+Na]+	249.07832	0.686	∞	Norman	Pharmaceuticals (PHARMA)	-	3	No	yes		yes
3-acetoxy-a,a,a-trifluoro-p-toluic acid	C10H7F3O4	[M+H]+	249.03687	-0.484	∞	Norman	Pharmaceuticals (PHARMA)	322-79-2	3	No			yes
3-carboxylato-1-[2-hydroxy-3-[(4-hydroxy-2-butenyl)oxy]propyl]pyridinium sodium chloride	C13H18NO5	[M+H]+	269.1258	0.307	∞	Norman	Food contact chemicals (FOODC)	84878-07-9	3	No			yes			yes
3-Chloro-2-(chloromethyl)-2-methylpropan-1-ol	C5H10Cl2O	[M+H]+	157.01825	0.622	∞	Norman	Food contact chemicals (FOODC)	5355-54-4	3	No	yes		yes
3-Hydroxy-1-[3-(trifluoromethyl)phenyl]pyrazin-2(1H)-one	C11H7F3N2O2	[M+H]+	257.0524655	-2.232	∞	Norman	Food contact chemicals (FOODC)	-	3	No							yes
3-MBZP	C12H18N2	[M+H]+	191.15395	-1.752	∞	TASQ	Pharmaceuticals (PHARMA)	55212-32-3	3	No				yes		yes
3-Methylnorfentanyl	C15H22N2O	[M+H]+	247.18002	-0.974	∞	TASQ	Drugs of abuse (DOA)	33794-42-2	3	No		yes				yes
4-(bromomethyl)azobenzene	C13H11BrN2	[M+H]+	275.0180709	2.146	∞	Norman	Food contact chemicals (FOODC)	57340-21-3	3	No							yes
4-(methylsulphonyl)-3-nitrobenzoic acid	C8H8NO6S	[M+H]+	247.01508	2.273	∞	Norman	Pharmaceuticals (PHARMA)	81029-08-5	3	No	yes		yes	yes		yes
4-(Phenylamino)piperidine-4-methylamine	C12H19N3	[M+H]+	206.16486	-1.722	∞	Norman	Food contact chemicals (FOODC)	83949-41-1	3	No				yes		yes
4,4'-(diphenylmethylene)bis[1,1-dimethylsemicarbazide]	C19H26N6O2	[M+H]+	371.21898	-0.226	∞	Norman	Industrial chemicals (IND)	58494-39-6	3	No				yes
4,4-bis(4-fluorophenyl)butyric acid	C16H14F2O2	[M+H]+	277.104445	0.91	∞	Norman	Food contact chemicals (FOODC)	20662-52-6	3	No							yes
4,4'-Methylenebis(2,6-xylidine)	C17H22N2	[M+H]+	255.18518	-1.403	∞	Norman	Food contact chemicals (FOODC)	4073-98-7	3	No					yes	yes
4-[5-(Trifluoromethyl)-1H-pyrazol-3-yl]pyridine	C9H6F3N3	[M+H]+; [M+NH4]+	214.057446	0.807	∞	Norman	Food contact chemicals (FOODC)	-	3	No							yes
4-Amino-2,6-dinitrobenzoesÃƒÂ¤ure	C7H5N3O6	[M+H]+	228.02578	0.173	∞	Norman	Food contact chemicals (FOODC)	114168-48-8	3	No			yes
4-amino-5-nitro-o-anisic acid	C8H9N2O5	[M+H]+	214.05853	0.451	∞	Norman	Pharmaceuticals (PHARMA)	59338-90-8	3	No		yes			yes		yes		yes
4-Bromophenyl cyclopropyl ketone	C10H9BrO	[M+H]+	224.9907204	0.216	∞	Norman	Food contact chemicals (FOODC)	6952-89-2	3	No							yes
4-Chloro-3,5-dinitrobenzamide	C7H4ClN3O5	[M+H]+; [M+NH4]+	263.0182865	2.281	∞	Norman	Food contact chemicals (FOODC)	393-75-9	3	No							yes
4-Chloro-6-nitro-o-cresyl acetate	C9H8ClNO4	[M+K]+	267.97707	-1.046	∞	Norman	Industrial chemicals (IND)	84825-00-3	3	No			yes	yes				yes
4-Ethylphenyl 2-thienyl ketone	C13H12OS	[M+H]+	217.06807	1.284	∞	Norman	Food contact chemicals (FOODC)	52779-81-4	3	No	yes
4-Heptyldiphenylamine	C19H25N	[M+H]+	268.20575	-1.491	∞	Norman	Industrial chemicals (IND)	64924-62-5	3	No	yes	yes	yes
4-methoxy-6-(2-nitro-1-propenyl)-1,3-benzodioxole	C11H12NO5	[M+H]+; [M+NH4]+	239.0783655	-1.946	∞	Norman	Food contact chemicals (FOODC)	17055-07-1	3	No							yes
4-nitrophenyl N-[(1,1-dimethylethoxy)carbonyl]glycinate	C13H17N2O6	[M+H]+	298.11615	0.152	∞	Norman	Food contact chemicals (FOODC)	3655-05-8	3	No			yes			yes
4-nitrophenyl N-[(1,1-dimethylethoxy)carbonyl]-L-alaninate	C14H19N2O6	[M+H]+	312.13165	0.198	∞	Norman	Food contact chemicals (FOODC)	2483-49-0	3	No			yes			yes
4-tert-butyl hydrogen N-[(tert-butoxy)carbonyl]-L-aspartate, compound with dicyclohexylamine (1:1)	C13H23NO6	[M+H]+	290.15836	-1.852	∞	Norman	Industrial chemicals (IND)	1913-12-8	3	No		yes
4-Vinylbenzyl perfluorooctanoate	C17H9F15O2	[M+H]+	531.04425	1.504	∞	Norman	Per- and polyfluoroalkyl substances (PFAS)	230295-06-4	3	No	yes
5-(Aminosulphonyl)-2-methoxybenzoyl chloride	C8H8ClNO4S	[M+H]+	249.993	-2.146	∞	Norman	Pharmaceuticals (PHARMA)	52542-44-6	3	No	yes	yes	yes
5,5'-(propane-1,3-diyl)bisimidazolidine-2,4-dione	C9H12N4O4	[M+Na]+	241.0901852	2.661	∞	Norman	Food contact chemicals (FOODC)	41980-32-9	3	No							yes
5,5'-Oxybis(2-benzofuran-1,3-dione)	C16H6O7	[M+H]+	311.01919	1.817	∞	Norman	Phthalates	1823-59-2	3	No			yes
5,7-Dichloro tryptamine	C10H10Cl2N2	[M+NH4]+	246.0557	-1.155	∞	Norman	Pharmaceuticals (PHARMA)	94850-28-9	3	No	yes	yes	yes		yes
5-[[4-[benzylethylamino]phenyl]azo]-1,4-dimethyl-1H-1,2,4-triazolium methyl sulphate	C19H24N6	[M+H]+	337.21349	0.413	∞	Norman	Industrial chemicals (IND)	68877-61-2	3	No		yes		yes			yes	yes
5-Amino-4-hydroxybenzene-1,3-disulphonic acid	C6H7NO7S2	[M+H]+	269.9738264	2.61	∞	Norman	Food contact chemicals (FOODC)	120-98-9	3	No							yes
5-amino-4-phenylthiazole-2(3H)-thione	C9H8N2S2	[M+Na]+; [M+NH4]+	226.0468301	0.435	∞	Norman	Food contact chemicals (FOODC)	6964-10-9	3	No							yes
5-Chloro-1H-indole-2,3-dione	C8H4ClNO2	[M+H]+	181.99951	-2.848	∞	Norman	Industrial chemicals (IND)	17630-76-1	3	No	yes
5-fluoro-2,4-dinitroaniline	C6H6FN3O4	[M+H]+; [M+Na]+	204.04178	1.497	∞	Norman	Industrial chemicals (IND)	367-81-7	3	No		yes	yes				yes		yes
5H-Cyclopenta[h]quinazoline, 6,7,8,9-tetrahydro-7,7,8,9,9-pentamethyl-	C16H22N2	[M+H]+	243.18518	-1.595	∞	Norman	Personal care products (PCP)	1315251-11-6	3	No					yes
5-hydroxy-4-(hydroxymethyl)-6-methyl-3-pyridylmethyl dihydrogen phosphate	C8H12NO6P	[M+H]+; [M+NH4]+	250.04814	2.542	∞	Norman	Pharmaceuticals (PHARMA)	447-05-2	3	No	yes			yes
5-MeO-DALT	C17H22N2O	[M+H]+	271.18004	-0.880	∞	TASQ	Drugs of abuse (DOA)	928822-98-4	1	Yes	yes		yes	yes		yes
5-MeO-TMT	C14H20N2O	[M+H]+	233.16377	0.362	∞	TASQ	Drugs of abuse (DOA)	67292-68-6	1	Yes		yes	yes	yes		yes
5-nonyl-1H-1,2,4-triazol-3-amine monohydrochloride	C11H22N4	[M+H]+	211.19159	-1.300	∞	Norman	Food contact chemicals (FOODC)	85631-73-8	3	No				yes
6-[(2-hydroxyethyl)sulphonyl]benzoxazol-2(3H)-one	C9H9NO5S	[M+H]+	244.02779	1.513	∞	Norman	Food contact chemicals (FOODC)	5031-74-3	3	No				yes		yes
6-Quinoxalinecarbonyl chloride, 2,3-dichloro-	C9H3Cl3N2O	[M+H]+	260.9385708	1.028	∞	Norman	Food contact chemicals (FOODC)	1919-43-3	3	No								yes
7-(Diethylamino)-5-methyl-3-phenyl[1,3]thiazolo[4,5-d]pyrimidine-2(3H)-thione	C16H18N4S2	[M+H]+	331.10514	1.722	∞	Norman	Food contact chemicals (FOODC)	-	3	No		yes	yes	yes	yes	yes
7-(ethylamino)-4-(trifluoromethyl)-2-benzopyrone	C12H10F3NO2	[M+H]+	258.07351	-1.058	∞	Norman	Industrial chemicals (IND)	52840-38-7	3	No		yes
7,7-dichloro-a,a,6-trimethylbicyclo[4.1.0]heptane-3-methanol	C11H18Cl2O	[M+H]+	237.08149	2.937	∞	Norman	Food contact chemicals (FOODC)	85099-17-8	3	No	yes		yes
8-amino-2-methyl-4-phenyl-1,2,3,4-tetrahydroisoquinolin-2-ium	C16H18N2	[M+H]+	239.15434	-1.818	∞	Norman	Food contact chemicals (FOODC)	-	3	No					yes
8-Chloro-3,4-dihydro-2H-1,6-benzothiazocin-5(6H)-one	C10H10ClNOS	[M+H]+	228.02389	-2.150	∞	Norman	Food contact chemicals (FOODC)	18850-35-6	3	No			yes
9-(2-carboxy-4-isothiocyanatophenyl)-3,6-bis(dimethylamino)xanthylium chloride	C25H22N3O3S	[M+H]+	445.14646	2.188	∞	Norman	Pharmaceuticals (PHARMA)	6749-36-6	3	No				yes
9,10-Anthracenedione, 1-amino-4-(phenylthio)-	C20H13NO2S	[M+H]+	332.07372	-0.760	∞	Norman	Industrial chemicals (IND)	13483-52-8	3	No					yes
9-Octadecen-1-amine, hydrofluoride	C18H37N	[M+H]+	268.29952	-1.316	∞	Norman	Personal care products (PCP)	112-90-3	3	No	yes	yes	yes	yes		yes
a1-(chloromethyl)-a4-(hydroxymethyl)-1H-imidazole-1,4-diethanol	C9H15ClN2O3	[M+NH4]+	252.11072	-1.218	∞	Norman	Food contact chemicals (FOODC)	84540-71-6	3	No				yes		yes
Acebutolol	C18H28N2O4	[M+H]+; [M+NH4]+; [M+K]+	337.2122392	0.685	∞	Norman; TASQ	Pharmaceuticals (PHARMA)	37517-30-9	3	Yes							yes
Acetic acid, 2-cyano-, 1,1'-[2,2-bis[[(cyanoacetyl)oxy]methyl]-1,3-propanediyl] ester	C17H16N4O8	[M+H]+	405.1044221	0.951	∞	Norman	Food contact chemicals (FOODC)	178671-69-7	3	No								yes
Acetylsulfapyridin-O-glukuronid	C19H21N3O10S	[M+H]+	484.103747	2.729	∞	Norman	Food contact chemicals (FOODC)	-	3	No							yes
Adenosine	C10H13N5O4	[M+H]+	268.10348	-1.209	∞	TASQ	Pharmaceuticals (PHARMA)	58-61-7	1	Yes		yes	yes	yes	yes
Adrenalone	C9H11NO3	[M+Na]+	204.06261	-1.660	∞	TASQ	Pharmaceuticals (PHARMA)	99-45-6	3	No		yes			yes
Aflatoxin M1	C17H12O7	[M+H]+	329.06723	2.273	∞	Norman	Natural toxins (NATOX)	6795-23-9	3	No	yes	yes	yes	yes	yes	yes
AGN-PC-0BUZ7K	C16H27NO2	[M+H]+	266.211	-0.867	∞	Norman	Drugs of abuse (DOA)	63779-90-8	3	No		yes			yes
Allopurinol riboside	C10H12N4O5	[M+Na]+	291.06962	-1.350	∞	Norman	Pharmaceuticals (PHARMA)	16220-07-8	3	Yes		yes	yes		yes
alpha,alpha,alpha-Trifluoro-o-toluoyl chloride	C8H4ClF3O	[M+H]+	208.99739	-0.706	∞	Norman	Food contact chemicals (FOODC)	312-94-7	3	No				yes
Alprenolol	C15H23NO2	[M+H]+	250.17996	-0.951	∞	TASQ	Pharmaceuticals (PHARMA)	13655-52-2	1	Yes	yes
Alypin	C16H26N2O2	[M+H]+	279.20676	-0.904	∞	TASQ	Pharmaceuticals (PHARMA)	963-07-5	3	No		yes			yes
Amines, C16-22-alkyl	C19H41N	[M+H]+	284.33092	-0.994	∞	Norman	Food contact chemicals (FOODC)	94649-65-7	3	Yes	yes	yes	yes	yes	yes	yes
Aminocarb (Metacil)	C11H16N2O2	[M+H]+	209.12809	-1.441	∞	TASQ	Plant protection products (PPP)	2032-59-9	3	No					yes
Amiterol	C12H20N2O	[M+NH4]+	226.19056	-1.487	∞	Norman	Pharmaceuticals (PHARMA)	54063-25-1	3	No						yes
Amitriptyline	C20H23N	[M+H]+	278.19004	-0.849	∞	Norman; TASQ	Pharmaceuticals (PHARMA)	50-48-6	1	Yes	yes
Amorolfine	C21H35NO	[M+H]+	318.27874	-1.430	∞	TASQ	Pharmaceuticals (PHARMA)	78613-35-1	3	No		yes							yes
Anagrelide	C10H7Cl2N3O	[M+H]+	256.00436	2.103	∞	Norman	Pharmaceuticals (PHARMA)	68475-42-3	3	No						yes
Anandamide (AEA)	C22H37NO2	[M+H]+	348.28927	-1.126	∞	Norman	Drugs of abuse (DOA)	946524-40-9	3	Yes		yes
Argininosuccinic acid	C10H18N4O6	[M+H]+	291.1294	-1.721	∞	Norman	Food contact chemicals (FOODC)	2387-71-5	3	Yes	yes	yes	yes	yes		yes
Atenolol met 6 - 264	C14H20N2O3	[M+H]+	265.15475	-1.606	∞	Norman	Pharmaceuticals (PHARMA)	108913-85-5	3	Yes					yes
Aureothricin	C9H10N2O2S2	[M+NH4]+	260.05277	2.376	∞	Norman	Pharmaceuticals (PHARMA)	574-95-8	3	No		yes	yes		yes
Avanafil	C23H26ClN7O3	[M+H]+	484.1869149	2.216	∞	Norman	Food contact chemicals (FOODC)	330784-47-9	3	No							yes
Azacyclonol	C18H21NO	[M+H]+	268.16923	-1.615	∞	TASQ	Pharmaceuticals (PHARMA)	115-46-8	3	No		yes	yes
Baquiloprim	C17H20N6	[M+H]+	309.18227	0.130	∞	Norman	Pharmaceuticals (PHARMA)	1228182-50-0	3	No		yes		yes
Bazedoxifene	C30H34N2O3	[M+H]+	471.2639	-0.695	∞	Norman	Pharmaceuticals (PHARMA)	198481-33-3	3	No	yes		yes
Benzenamine, 2-(tetradecyloxy)-	C20H35NO	[M+H]+	306.27883	-0.869	∞	Norman	Food contact chemicals (FOODC)	41710-89-8	3	No		yes
Benzenamine, 4-[(4-aminocyclohexyl)methyl]-	C13H20N2	[M+H]+; [M+NH4]+	205.16976	-1.192	∞	Norman	Food contact chemicals (FOODC)	28480-77-5	3	No				yes		yes
Benzenamine, 4-methyl-N-(4-methylphenyl)-N-phenyl-	C20H19N	[M+H]+	274.15876	-0.122	∞	Norman	Food contact chemicals (FOODC)	20440-95-3	3	No					yes
Benzenemethanethiol, .alpha.,.alpha.-diphenyl-	C19H16S	[M+H]+	277.10392	-0.238	∞	Norman	Food contact chemicals (FOODC)	3695-77-0	3	No				yes
Benzodioxolfentanyl	C27H28N2O3	[M+H]+	429.21664	-1.708	∞	TASQ	Pharmaceuticals (PHARMA)	2306823-01-6	3	No	yes	yes	yes						yes
Benzoic acid, 2-[(isocyanatosulfonyl)methyl]-, methyl ester	C10H9NO5S	[M+H]+	256.02794	1.003	∞	Norman	Food contact chemicals (FOODC)	83056-32-0	3	No						yes
Benzoic acid, 4-(methylsulfonyl)-2-nitro-	C8H7NO6S	[M+H]+	246.00727	2.121	∞	Norman	Plant protection products (PPP)	110964-79-9	3	No	yes		yes	yes		yes		yes
Benzonitrile, 4-[[(4-propylphenyl)methylene]amino]-	C17H16N2	[M+H]+	249.13834	-0.813	∞	Norman	Food contact chemicals (FOODC)	38690-79-8	3	No	yes
Benzphetamine	C17H21N	[M+NH4]+	257.20083	-1.440	∞	Norman	Pharmaceuticals (PHARMA)	156-08-1	3	No					yes
benzyl (3,14,25-trihydroxy-2,10,13,21,24-pentaoxo-3,9,14,20,25-pentaazatriacontan-30-yl)carbamate	C33H54N6O10	[M+H]+	695.39678	-1.141	∞	Norman	Food contact chemicals (FOODC)	402913-84-2	3	No	yes			yes		yes
Benzyl[2-(2-cyanoethoxy)ethyl]diethylammonium chloride	C16H25N2O	[M+H]+	262.2035751	-0.906	∞	Norman	Food contact chemicals (FOODC)	68757-57-3	3	No							yes	yes	yes
Bis(2-aminoethyl) decyl phosphate	C14H33N2O4P	[M+H]+	325.2260591	2.664	∞	Norman	Food contact chemicals (FOODC)	85508-14-1	3	No									yes
Bis(2-butoxyethyl) decyl phosphite	C22H47O5P	[M+H]+	423.32278	-1.550	∞	Norman	Food contact chemicals (FOODC)	94006-30-1	3	No		yes	yes
Bis(2-hydroxypropyl)methyl(octadecyl)ammonium methyl sulphate	C25H53NO2	[M+H]+	400.41414	-1.562	∞	Norman	Food contact chemicals (FOODC)	85712-01-2	3	No	yes	yes	yes	yes	yes	yes
Bis[2-[2-isopropyloxazolidin-3-yl]ethyl] adipate	C22H40N2O6	[M+H]+	429.2952261	-1.055	∞	Norman	Food contact chemicals (FOODC)	27325-78-6	3	No							yes
Bis-1,2-(chloromethoxy)ethane	C4H8Cl2O2	[M+H]+	158.99766	2.434	∞	Norman	Food contact chemicals (FOODC)	13483-18-6	3	No	yes		yes	yes			yes
Brofoxine	C10H10BrNO2	[M+H]+	255.99616	-0.344	∞	Norman	Pharmaceuticals (PHARMA)	21440-97-1	3	No	yes		yes
Bromisovalum	C6H11BrN2O2	[M+H+H]2+	112.00749	0.198	∞	Norman; TASQ	Pharmaceuticals (PHARMA)	496-67-3	3	No	yes		yes
Bucetin	C12H17NO3	[M+H]+	224.12852	1.855	∞	TASQ	Pharmaceuticals (PHARMA)	1083-57-4	1	Yes					yes
Bunitrolol	C14H20N2O2	[M+H]+	249.15933	-1.043	∞	Norman; TASQ	Pharmaceuticals (PHARMA)	34915-68-9	1	Yes				yes		yes
Butane-1,2,3,4-tetracarboxylic acid	C8H10O8	[M+H]+	235.044815	-0.53	∞	Norman	Food contact chemicals (FOODC)	1703-58-8	3	No							yes
Cadusafos	C10H23O2PS2	[M+H]+	271.09354	-2.499	∞	TASQ	Plant protection products (PPP)	95465-99-9	1	Yes				yes
Calcium bis[(R)-2-[(2,4-dihydroxy-3,3-dimethyl-1-oxobutyl)amino]ethane-1-sulphonate]	C8H17NO6S	[M+NH4]+	273.1111507	-0.109	∞	Norman	Food contact chemicals (FOODC)	68921-90-4	3	No							yes
Capreomycin IIA	C19H32N12O7	[M+H]+	541.2579774	-0.798	∞	Norman	Food contact chemicals (FOODC)	62639-89-8	3	No							yes	yes
Carbamazepine	C15H12N2O	[M+Na]+	259.08453	1.335	∞	TASQ	Pharmaceuticals (PHARMA)	298-46-4	1	Yes			yes	yes
Carzenide	C7H7NO4S	[M+H]+	202.01737	2.280	∞	Norman	Pharmaceuticals (PHARMA)	138-41-0	3	No	yes			yes		yes
Cetylethylmorpholinium ethosulfate	C22H46NO	[M+H+H]2+	171.1862	-0.374	∞	Norman	Personal care products (PCP)	78-21-7	3	No		yes
CHEMBL8214	C15H25NO2	[M+H]+	252.19543	-1.455	∞	Norman	Drugs of abuse (DOA)	63779-89-5	3	No		yes			yes
Chlortoluron benzoic acid (CGA 15140)	C10H11ClN2O3	[M+H]+	243.0527	-1.838	∞	Norman	Plant protection products (PPP)	59587-01-8	3	No		yes	yes
Cipamfylline	C13H17N5O2	[M+H]+	276.14517	-1.303	∞	Norman	Pharmaceuticals (PHARMA)	132210-43-6	3	Yes		yes
Clenbuterol	C12H18Cl2N2O	[M+H]+	277.08834	2.580	∞	Norman; TASQ	Pharmaceuticals (PHARMA)	37148-27-9	3	No	yes	yes	yes
Clidinium	C22H26NO3	[M+H]+	353.19941	2.445	∞	Norman	Pharmaceuticals (PHARMA)	3485-62-9	3	No				yes
Clobetasone butyrate	C26H32ClFO5	[M+H]+	479.1989474	-1.167	∞	Norman	Food contact chemicals (FOODC)	25122-57-0	3	No							yes
Coumachlor	C19H15ClO4	[M+H]+	343.072626	-1.641	∞	Norman	Food contact chemicals (FOODC)	81-82-3	3	No							yes
Cromophene	C27H24O11	[M+H]+	525.13866	-1.347	∞	Norman	Pharmaceuticals (PHARMA)	16150-45-1	3	No			yes
Cryptating agent 222	C18H36N2O6	[M+H]+	377.2656909	2.277	∞	Norman	Food contact chemicals (FOODC)	23978-09-8	3	No								yes
Cyanophos	C9H10NO3PS	[M+H]+	244.01976	-0.383	∞	TASQ	Plant protection products (PPP)	2636-26-2	3	No	yes
Cyclododecanamine	C12H25N	[M+H]+	184.20593	-1.538	∞	Norman	Food contact chemicals (FOODC)	1502-03-0	3	No				yes		yes
Cyclohexane, 1,1'-(1,1,3-trimethyl-1,3-propanediyl)bis-	C18H34	[M+NH4]+	268.29962	-0.822	∞	Norman	Food contact chemicals (FOODC)	38970-72-8	3	No	yes	yes	yes	yes		yes
Cyclohexanecarbonitrile, 1-[(1,1-dimethylpropyl)azo]-	C12H21N3	[M+NH4]+	225.20701	-1.403	∞	Norman	Food contact chemicals (FOODC)	55912-19-1	3	No				yes		yes
Cyclohexanemethanamine, 1,3,3-trimethyl-N-(2-methylpropylidene)-5-[(2-methylpropylidene)amino]-	C18H34N2	[M+H]+	279.27901	-1.726	∞	Norman	Food contact chemicals (FOODC)	54914-37-3	3	No				yes		yes
Cyclohexanone, 2,6-bis[(4-azidophenyl)methylene]-	C20H16N6O	[M+H]+	357.1453668	-1.313	∞	Norman	Food contact chemicals (FOODC)	5284-79-7	3	No									yes
Cyclohexyl[2-(2-methylmorpholino)ethyl]carbodiimide monotoluene-p-sulphonate	C14H25N3O	[M+H]+	252.20654	-1.797	∞	Norman	Food contact chemicals (FOODC)	29886-98-4	3	No				yes		yes
Cyclopentynafil	C26H36N6O4S	[M+H]+	529.25951	0.686	∞	TASQ	Pharmaceuticals (PHARMA)	1173706-34-7	3	No	yes
Cyclosulfamuron	C17H19N5O6S	[M+H]+	422.1117	2.014	∞	TASQ	Plant protection products (PPP)	136849-15-5	3	No				yes
Cycluron	C11H22N2O	[M+H]+	199.17996	-1.428	∞	Norman; TASQ	Plant protection products (PPP)	2163-69-1	1	Yes						yes
Cymiazole	C12H14N2S	[M+H]+	219.09415	0.431	∞	TASQ; GC	Pharmaceuticals (PHARMA)	61676-87-7	3	No						yes
DALT	C16H20N2	[M+H]+	241.16924	-2.845	∞	TASQ	Drugs of abuse (DOA)	60676-77-9	3	No					yes	yes
Decyl 5-oxo-L-prolinate	C15H27NO3	[M+H]+	270.20604	-1.325	∞	Norman	Food contact chemicals (FOODC)	37673-23-7	3	Yes				yes		yes
Deferoxamine	C25H48N6O8	[M+H]+	561.36066	-0.694	∞	Norman	Pharmaceuticals (PHARMA)	70-51-9	3	Yes	yes
Desoxypipradol	C18H21N	[M+H]+	252.17408	2.815	∞	TASQ	Pharmaceuticals (PHARMA)	519-74-4	3	No	yes
Dexamethasone	C22H29FO5	[M+H]+	393.2084092	2.89	∞	Norman	Pharmaceuticals (PHARMA)	50-02-2	3	No								yes
D-Fructose-1-phosphate	C6H13O9P	[M+H]+	261.03693	-0.296	∞	Norman	Food contact chemicals (FOODC)	-	3	No	yes		yes
D-glucitol mono(12-hydroxyoleate)	C24H46O8	[M+H]+	463.3271867	1.471	∞	Norman	Food contact chemicals (FOODC)	83707-54-4	3	No							yes
Diazoxon	C12H21N2O4P	[M+H]+	289.1312215	1.038	∞	Norman	Plant protection products (PPP)	962-58-3	3	No									yes
Dibutyl N,N'-1,2-ethanediylbis(N-(2-butoxy-2-oxoethyl)glycinate)	C26H48N2O8	[M+H]+	517.3466177	-2.644	∞	Norman	Food contact chemicals (FOODC)	14531-12-5	3	No							yes
Dichloro[2-(3-cyclohexen-1-yl)ethyl]methylsilane	C9H16Cl2Si	[M+H]+	223.0471394	0.441	∞	Norman	Food contact chemicals (FOODC)	-	3	No							yes
Dichlorodecylmethylsilane	C11H24Cl2Si	[M+H]+	255.1095752	0.395	∞	Norman	Food contact chemicals (FOODC)	-	3	No							yes
Dichloromethyl(2,4,4-trimethylpentyl)silane	C9H20Cl2Si	[M+H]+	227.07894	2.386	∞	Norman	Food contact chemicals (FOODC)	17869-31-7	3	No		yes	yes		yes	yes
Dichloromethyl(2-phenylpropyl)silane	C10H14Cl2Si	[M+H]+	233.03093	-2.456	∞	Norman	Food contact chemicals (FOODC)	13617-28-2	3	No	yes
Dichloromethyl(2-tricyclo[3.3.1.13,7]dec-1-ylethyl)silane	C13H22Cl2Si	[M+H]+	277.0976868	2.903	∞	Norman	Food contact chemicals (FOODC)	37843-12-2	3	No								yes	yes
Dichloromethyloctylsilane	C9H20Cl2Si	[M+H]+	265.0339501	-0.937	∞	Norman	Food contact chemicals (FOODC)	-	3	No							yes		yes
Diethyl 5-nitroisophthalate	C12H14NO6	[M+H]+	269.0887355	-2.073	∞	Norman	Phthalates	13290-96-5	3	No							yes
Diethylcarbamazine	C10H21N3O	[M+H]+	200.17548	-1.197	∞	TASQ	Pharmaceuticals (PHARMA)	90-89-1	3	No						yes
diglycol ether sulfate	C8H18O8S	[M+H]+	275.07887	-2.568	∞	Norman	Glycol ethers	NOCAS_881041	3	No						yes
Diltiazem	C22H26N2O4S	[M+H]+	415.16768	-2.230	∞	TASQ	Pharmaceuticals (PHARMA)	42399-41-7	1	Yes	yes	yes
Dimethisoquin	C17H24N2O	[M+H]+	273.19578	-1.356	∞	Norman	Pharmaceuticals (PHARMA)	2773-92-4	3	No					yes	yes
Dimethyldivinylsilane	C6H12Si	[M+H]+	113.0776092	-2.233	∞	Norman	Food contact chemicals (FOODC)	-	3	No							yes
Dimyristylamine	C28H59N	[M+H]+	410.47131	-1.622	∞	Norman	Pharmaceuticals (PHARMA)	17361-44-3	3	Yes	yes		yes	yes		yes
Dinortramadol	C14H21NO2	[M+H]+	236.16409	-1.739	∞	TASQ	Pharmaceuticals (PHARMA)	931115-27-4	1	Yes		yes
Diphenylsilanediol	C12H12O2Si	[M+H]+	217.06806	0.355	∞	Norman	Plastic additives (PLAST)	947-42-2	3	No	yes
Disodium 3-[2-(2-carboxylatoethoxy)ethyl]-2-heptyl-2,3-dihydro-1H-imidazole-1-propionate	C18H32N2O5	[M+H]+	357.2383009	0.5	∞	Norman	Food contact chemicals (FOODC)	68630-92-2	3	No							yes
Disodium 5-acetamido-2-[2-(4-isothiocyanato-2-sulphonatophenyl)vinyl]benzenesulphonate	C17H14N2O7S3	[M+H]+	455.00436	0.842	∞	Norman	Food contact chemicals (FOODC)	51023-76-8	3	No	yes	yes	yes	yes	yes	yes		yes
Disodium 8-[[3-[(ethylphenylamino)sulphonyl]-4-methylphenyl]azo]-7-hydroxynaphthalene-1,3-disulphonate	C25H23N3O9S3	[M+H]+	606.06668	-0.593	∞	Norman	Food contact chemicals (FOODC)	68214-56-2	3	No	yes		yes	yes
Disodium isoflupredone 21-phosphate	C21H28FO8P	[M+H]+	459.1551994	1.798	∞	Norman	Food contact chemicals (FOODC)	94088-00-3	3	No							yes
DL-2-(3-trifluoromethyl)phenylglycollic acid	C9H7F3O3	[M+H]+	221.04221	-0.402	∞	Norman	Food contact chemicals (FOODC)	349-10-0	3	No			yes
Docosanamide	C22H45NO	[M+H]+	340.35709	-1.040	∞	Norman	Plastic additives (PLAST)	3061-75-4	3	Yes	yes	yes	yes	yes		yes
Dodecafluoroheptanol	C7H4F12O	[M+H]+	333.01438	-0.359	∞	Norman	Per- and polyfluoroalkyl substances (PFAS)	335-99-9	3	No	yes	yes	yes
Dodecahydro-2,5,8-trimethyl-1,4,7,9b-tetraazaphenalene	C12H24N4	[M+H]+	225.20699	-1.586	∞	Norman	Natural toxins (NATOX)	7034-04-0	3	No				yes		yes
Dodecan-1,12-diylbis(benzyldimethylammonium) dichloride	C30H50N2	[M+H]+	439.40373	-1.912	∞	Norman	Food contact chemicals (FOODC)	94231-25-1	3	No					yes
Doxylamine	C17H22N2O	[M+H]+	271.1801	-1.543	∞	Norman	Pharmaceuticals (PHARMA)	562-10-7	3	No			yes	yes		yes
Drazoxolon	C10H8ClN3O2	[M+H]+	238.03859	2.597	∞	TASQ	Plant protection products (PPP)	5707-69-7	3	No	yes
Epinastine	C16H15N3	[M+H]+	250.13355	-1.565	∞	Norman	Pharmaceuticals (PHARMA)	108929-04-0	3	No			yes
Etaconazole	C14H15Cl2N3O2	[M+H+H]2+	164.53412	-1.301	∞	TASQ	Plant protection products (PPP)	60207-93-4	3	No	yes	yes	yes	yes	yes	yes
Ethanesulfonic acid, 2-(cyclohexylamino)-	C8H17NO3S	[M+Na]+	230.08194	-0.695	∞	Norman	Pharmaceuticals (PHARMA)	103-47-9	3	No	yes		yes
Ethanol, 2,2'-(9-octadecen-1-ylimino)bis-	C22H45NO2	[M+H]+	356.35179	-1.477	∞	Norman	Plastic additives (PLAST)	13127-82-7	3	No		yes				yes
Ethanol, 2-[(4-methoxy-3-nitrophenyl)sulfonyl]-	C9H11NO6S	[M+H]+	262.03833	1.020	∞	Norman	Food contact chemicals (FOODC)	52398-83-1	3	No				yes		yes
Ethanol, 2-[(4-nitrophenyl)thio]-	C8H9NO3S	[M+K]+	237.99385	1.512	∞	Norman	Food contact chemicals (FOODC)	13287-76-8	3	No				yes		yes
Ethanol, 2-[2-(4-dodecylphenoxy)ethoxy]-, dihydrogen phosphate	C22H39O6P	[M+H]+	431.25523	-0.952	∞	Norman	Glycol ethers	63217-11-8	3	No				yes
Ethyl (2-formamido-1,3-thiazol-4-yl)glyoxylate	C8H8N2O4S	[M+Na]+	251.00997	0.795	∞	Norman	Food contact chemicals (FOODC)	64987-03-7	3	No	yes	yes	yes	yes		yes
Ethyl bis(ethylthio)acetate	C8H16O2S2	[M+H]+	209.0667365	-1.064	∞	Norman	Food contact chemicals (FOODC)	20461-95-4	3	No							yes
Ethyldimethyl(9-octadecenyl)ammonium bromide	C22H46BrN	[M+H+H]2+	163.18875	-0.279	∞	Norman	Food contact chemicals (FOODC)	6458-13-5	3	No	yes	yes	yes	yes	yes	yes
Ethylphenidate	C15H21NO2	[M+H]+	248.16433	-0.539	∞	Norman; TASQ	Drugs of abuse (DOA)	851764-84-6	1	Yes			yes
Etoloxamine	C19H25NO	[M+H]+	284.20081	-0.295	∞	Norman	Pharmaceuticals (PHARMA)	1157-87-5	3	No		yes	yes
Fenbuconazole	C19H17ClN4	[M+H]+; [M+Na]+	359.1034743	0.925	∞	Norman	Plant protection products (PPP)	114369-43-6	3	No							yes
Fenitrothion	C9H12NO5PS	[M+H]+	278.02451	-0.539	∞	Norman; TASQ; GC	Plant protection products (PPP)	122-14-5	3	No				yes
Fenpiprane	C20H25N	[M+H]+	280.20575	-0.813	∞	TASQ	Pharmaceuticals (PHARMA)	3540-95-2	1	Yes	yes	yes	yes
Fenpropidin	C19H31N	[M+H]+	274.25254	-1.344	∞	Norman; TASQ; GC	Plant protection products (PPP)	67306-00-7	3	No		yes
Fenpropimorph	C20H33NO	[M+H]+	304.26314	-1.314	∞	TASQ	Plant protection products (PPP)	67564-91-4	1	Yes		yes					yes
Fenpyroximate M-19	C24H25N3O6	[M+Na]+; [M+K]+	474.16326	-1.442	∞	Norman	Plant protection products (PPP)	-	3	No	yes		yes
Flecainide	C17H20F6N2O3	[M+Na]+	437.1263	-1.966	∞	TASQ	Pharmaceuticals (PHARMA)	54143-55-4	1	Yes	yes
Fluazifop-P-butyl metabolite 4	C12H8F3NO2	[M+H]+	256.0573353	-2.935	∞	Norman	Plant protection products (PPP)	79241-46-6	3	No							yes
Flubenzimine	C17H10F6N4S	[M+K]+	455.01549	-1.243	∞	TASQ	Plant protection products (PPP)	37893-02-0	3	No	yes	yes	yes	yes	yes	yes
Flumioxazin	C19H15FN2O4	[M+H]+	355.1089248	0.171	∞	Norman; TASQ	Plant protection products (PPP)	103361-09-7	3	Yes							yes
Fluorotelomer phosphate monoester (Perfluorodecyl phosphate)	C10H6F17O4P	[M+H+H]2+	272.99466	2.896	∞	Norman	Per- and polyfluoroalkyl substances (PFAS)	57678-03-2	3	No	yes
Fluphenazine	C22H26F3N3OS	[M+K]+	476.13714	-1.924	∞	TASQ	Pharmaceuticals (PHARMA)	69-23-8	3	No			yes
Fluthiacet-methyl	C15H15ClFN3O3S2	[M+H]+	404.0309566	2.419	∞	Norman	Food contact chemicals (FOODC)	117337-19-6	3	No								yes
Fomesafen	C15H10ClF3N2O6S	[M+H]+	438.99566	1.452	∞	TASQ	Plant protection products (PPP)	72178-02-0	3	No	yes		yes
Formic acid, compound with N-[2-[[2-(2-hydroxyethoxy)ethyl](2-hydroxyethyl)amino]ethyl]oleamide (1:1)	C26H52N2O4	[M+H]+	457.39959	-0.043	∞	Norman	Food contact chemicals (FOODC)	82808-57-9	3	No	yes	yes			yes	yes
Gallopamil	C28H40N2O5	[M+H]+	485.3006055	-0.693	∞	Norman	Pharmaceuticals (PHARMA)	16662-47-8	3	No								yes
Glufosinate	C5H12NO4P	[M+H]+	182.0575	-0.345	∞	Norman; TASQ	Plant protection products (PPP)	77182-82-2	3	No		yes
Glycine, N-(carboxymethyl)-N-(phosphonomethyl)-	C5H10NO7P	[M+H]+; [M+K]+	228.0262162	-2.46	∞	Norman	Food contact chemicals (FOODC)	5994-61-6	3	No							yes
Glycogen	C24H42O21	[M+Na]+; [M+K]+	689.21059	-0.726	∞	Norman	Personal care products (PCP)	9005-79-2	3	No	yes	yes	yes		yes
Guanethidine	C10H22N4	[M+H]+	199.19176	-2.073	∞	Norman; TASQ	Pharmaceuticals (PHARMA)	55-65-2	3	No						yes
Guanidine, N,N'''-(iminodi-8,1-octanediyl)bis-	C18H41N7	[M+H]+	356.3504067	2.768	∞	Norman	Food contact chemicals (FOODC)	13516-27-3	3	No							yes
Guanosine	C10H13N5O5	[M+Na]+	306.08101	-0.515	∞	Norman	Pharmaceuticals (PHARMA)	81759-48-0	3	Yes		yes	yes		yes
Halosulfuron-methyl	C13H15ClN6O7S	[M+H]+	435.04921	1.598	∞	TASQ	Plant protection products (PPP)	100784-20-1	3	No	yes	yes	yes	yes	yes	yes	yes	yes	yes
Heptadecylamine	C17H37N	[M+H]+	256.29952	-1.493	∞	Norman	Indoor environmental substances (INDOOR)	4200-95-7	3	Yes	yes	yes	yes	yes	yes	yes
Hexadecenyl dihydrogen phosphate	C16H33O4P	[M+H]+	321.21851	-1.038	∞	Norman	Food contact chemicals (FOODC)	65151-91-1	3	No				yes		yes		yes
Hexane, 1-chloro-6-iodo-	C6H12ClI	[M+H]+	246.9749172	1.384	∞	Norman	Food contact chemicals (FOODC)	34683-73-3	3	No							yes
Hydrocortisone 21-hexanoate	C27H40O6	[M+H+H]2+	231.1489	1.623	∞	Norman	Pharmaceuticals (PHARMA)	3593-96-2	3	No	yes		yes	yes		yes
HYDROXYCETYL PHOS- PHATE	C16H35O5P	[M+H]+	339.22915	-1.033	∞	Norman	Personal care products (PCP)	84753-03-7	3	Yes	yes	yes		yes		yes	yes		yes
imazamÃƒÂ©thabenz	C15H18N2O3	[M+H]+	275.13874	-1.633	∞	Norman	Plant protection products (PPP)	89318-82-1	3	No	yes		yes	yes		yes
Imazamethabenz-methyl	C16H20N2O3	[M+H+H]2+	145.08139	2.852	∞	TASQ	Plant protection products (PPP)	69969-22-8	3	No		yes
Imazosulfuron	C14H13ClN6O5S	[M+H]+	413.04197	-2.156	∞	TASQ	Plant protection products (PPP)	122548-33-8	3	No	yes		yes
Imidazo[4,5-d]imidazole-2,5(1H,3H)-dione, 1,3,4,6-tetraacetyltetrahydro-	C12H14N4O6	[M+H]+; [M+NH4]+	311.099039	1.646	∞	Norman	Food contact chemicals (FOODC)	10543-60-9	3	No							yes
Imidazolidinyl urea	C11H16N8O8	[M+H]+	389.1162812	-1.851	∞	Norman	Personal care products (PCP)	39236-46-9	3	No							yes
Inositol	C6H12O6	[M+Na]+	203.05233	-0.834	∞	Norman	Personal care products (PCP)	87-89-8	3	No	yes		yes
Iprovalicarb	C18H28N2O3	[M+H]+; [M+Na]+; [M+NH4]+; [M+K]+	359.1732891	0.265	∞	Norman	Plant protection products (PPP)	140923-17-7	3	No							yes
Irbesartan	C25H28N6O	[M+H]+	429.23958	-0.009	∞	TASQ	Pharmaceuticals (PHARMA)	138402-11-6	1	Yes				yes			yes
Lacosamide	C13H18N2O3	[M+H]+	251.13939	0.116	∞	TASQ	Pharmaceuticals (PHARMA)	175481-36-4	1	Yes					yes
Lactose	C12H22O11	[M+K]+; [M+Na]+	381.07884	-1.019	∞	Norman	Personal care products (PCP)	63-42-3	3	Yes	yes	yes	yes	yes	yes	yes
Leucylproline	C11H20N2O3	[M+H]+	267.11065	-1.674	∞	Norman	Pharmaceuticals (PHARMA)	6403-35-6	3	Yes		yes	yes		yes
Lonazolac	C17H13ClN2O2	[M+H]+	313.07334	-1.563	∞	TASQ	Pharmaceuticals (PHARMA)	53808-88-1	3	No				yes
l-Tryptophan	C11H12N2O2	[M+K]+	243.05277	-0.917	∞	Norman	Pharmaceuticals (PHARMA)	54-12-6	3	No		yes	yes
L-Tyrosine	C9H11NO3	[M+Na]+	204.06272	-2.271	∞	Norman	Pharmaceuticals (PHARMA)	60-18-4	3	No		yes			yes
M700F003	C12H8F3N	[M+NH4]+	241.09472	-0.332	∞	Norman	Plant protection products (PPP)	915416-45-4	3	No			yes			yes
Malaoxon	C10H19O7PS	[M+K]+	353.02196	-1.114	∞	Norman; TASQ; GC	Plant protection products (PPP)	1634-78-2	3	No			yes
Mebhydrolin	C19H20N2	[M+H]+	277.16951	-1.433	∞	Norman	Pharmaceuticals (PHARMA)	6153-33-9	3	No					yes
Mebutamate	C10H20N2O4	[M+K]+	271.10526	-1.343	∞	Norman	Pharmaceuticals (PHARMA)	64-55-1	3	Yes			yes			yes
Mepivacaine	C15H22N2O	[M+H]+	247.18002	-0.974	∞	Norman	Pharmaceuticals (PHARMA)	96-88-8	3	No		yes				yes
Methanandamide	C23H39NO2	[M+H]+	362.30492	-0.779	∞	TASQ	Drugs of abuse (DOA)	157182-49-5	3	No		yes
Methaqualone	C16H14N2O	[M+H]+	251.11772	-1.460	∞	TASQ	Pharmaceuticals (PHARMA)	72-44-6	3	No					yes
Methohexital	C14H18N2O3	[M+K]+; [M+Na]+	301.09467	-1.277	∞	Norman	Pharmaceuticals (PHARMA)	151-83-7	3	Yes			yes	yes		yes
Methyl [4-(acetylamino)anilino]methanedithioate	C10H12N2OS2	[M+NH4]+	258.0728138	0.224	∞	Norman	Food contact chemicals (FOODC)	-	3	No							yes
Methyl 2-heptyl-2,3-dihydro-3-[2-(3-methoxy-3-oxopropoxy)ethyl]-1H-imidazole-1-propionate	C20H36N2O5	[M+H]+	385.2695454	2.638	∞	Norman	Food contact chemicals (FOODC)	68630-93-3	3	No							yes
Methyl 3-(o-nitrophenyl)pyruvate	C10H10NO5	[M+H]+	225.06342	0.897	∞	Norman	Food contact chemicals (FOODC)	79547-07-2	3	No			yes		yes		yes
Methyl 3-amino-5,6-dichloropyrazine-2-carboxylate	C6H5Cl2N3O2	[M+H]+	221.98386	0.859	∞	Norman	Food contact chemicals (FOODC)	1458-18-0	3	No	yes		yes	yes		yes
Methyl 3-hydroxy-5-nitrobenzo[b]thiophene-3-carboxylate	C10H10NO5S	[M+H]+	257.03556	1.272	∞	Norman	Food contact chemicals (FOODC)	26759-52-4	3	No				yes
Methyl hydrogen decylphosphonate	C11H25O3P	[M+Na]+	259.14373	1.458	∞	Norman	Food contact chemicals (FOODC)	84962-72-1	3	No				yes	yes	yes
Metizolam (Desmethyletizolam)	C16H13ClN4S	[M+H]+	329.06256	1.036	∞	TASQ	Pharmaceuticals (PHARMA)	40054-68-0	3	No	yes		yes	yes			yes
Metoprolol	C15H25NO3	[M+Na]+	290.17188	-2.708	∞	TASQ	Pharmaceuticals (PHARMA)	37350-58-6	1	Yes		yes
Miglustat	C10H21NO4	[M+H]+	220.154	-1.324	∞	Norman	Pharmaceuticals (PHARMA)	72599-27-0	3	Yes			yes		yes
N-(1-Benzylpiperidin-4-yl)propane-1,3-diamine	C15H25N3	[M+NH4]+	265.23827	-1.519	∞	Norman	Food contact chemicals (FOODC)	61220-37-9	3	Yes				yes		yes
N-(2,4-dinitrophenyl)-L-serine	C9H11N3O7	[M+H]+	274.0668	-0.842	∞	Norman	Food contact chemicals (FOODC)	1655-64-7	3	No			yes
N-(2,6-Dimethylphenyl)-2-picolinamide	C14H14N2O	[M+H]+	227.11762	-0.752	∞	Norman	Food contact chemicals (FOODC)	39627-98-0	3	No			yes
N-(2-aminoethyl)-N-[2-(4-vinylphenyl)ethyl]ethylenediamine	C14H23N3	[M+H]+	234.1961	-1.495	∞	Norman	Food contact chemicals (FOODC)	76020-62-7	3	No				yes		yes
N-(2-bromo-4-fluorophenyl)acetamide	C8H7BrFNO	[M+H]+; [M+NH4]+	231.9764637	-1.357	∞	Norman	Food contact chemicals (FOODC)	1009-22-9	3	No							yes
N'-(3,4-dihydro-1-isoquinolyl)-N,N-diethylethylenediamine dihydrochloride	C15H23N3	[M+NH4]+	263.2226	-1.573	∞	Norman	Food contact chemicals (FOODC)	26406-62-2	3	No				yes		yes
N-(8-Benzyl-8-azabicyclo[3.2.1]octan-3-ylidene)hydroxylamine	C14H18N2O	[M+H]+	231.14888	-1.207	∞	Norman	Food contact chemicals (FOODC)	76272-34-9	3	No	yes		yes	yes		yes
N-(diphosphonomethyl)glycine	C3H9NO8P2	[M+H]+	249.9881344	-0.633	∞	Norman	Food contact chemicals (FOODC)	1071-83-6	3	No							yes
N,N'-[1,3-Cyclohexanediylbis(methylene)]bis(2-methyl-1-propanimine)	C16H30N2	[M+H]+	251.24778	-1.725	∞	Norman	Food contact chemicals (FOODC)	173904-11-5	3	No						yes
N,N'-[oxybis(2,1-ethanediyloxymethylene)]bis[N-(butoxymethyl)acrylamide]	C22H40N2O7	[M+H]+	445.2899416	-1.59	∞	Norman	Food contact chemicals (FOODC)	85409-83-2	3	No							yes	yes
N,N'-Bis(1,4-dimethylpentyl)-4-phenylenediamine	C20H36N2	[M+H]+	305.2947454	-0.713	∞	Norman	Food contact chemicals (FOODC)	3081-14-9	3	No									yes
N,N'-Bis(1-methylpropyl)-1,4-benzenediamine	C14H24N2	[M+H]+	221.20085	-1.636	∞	Norman	Food contact chemicals (FOODC)	101-96-2	3	No						yes
N,N-diethyl-3,7-dimethyloct-2-ene-1-amine	C14H29N	[M+H]+	212.23702	-1.595	∞	Norman	Food contact chemicals (FOODC)	255-183-1	3	No	yes	yes	yes	yes		yes
N,N-Dimethyl-1-hexadecanamine	C18H39N	[M+H]+	270.31507	-1.619	∞	Norman	Plastic additives (PLAST)	112-69-6	3	No	yes	yes	yes	yes	yes	yes
N,N-Dimethyl-1-octadecanamine	C20H43N	[M+H]+	298.3464	-1.130	∞	Norman	Personal care products (PCP)	124-28-7	3	No	yes	yes	yes	yes	yes	yes
N,N-Dimethyltetradecylamine	C16H35N	[M+H]+	242.28401	-0.767	∞	Norman	Personal care products (PCP)	112-75-4	3	No	yes		yes	yes		yes
N,N-Dimethyltridecylamine	C15H33N	[M+H]+	228.26827	-1.366	∞	Norman	Food contact chemicals (FOODC)	2536-26-7	3	Yes	yes	yes	yes	yes		yes
N,N-Dioctyl-p-anisidine	C23H41NO	[M+H]+	348.32557	-1.579	∞	Norman	Food contact chemicals (FOODC)	54574-23-1	3	Yes		yes			yes
N,O-Didesmethylvenlafaxine	C15H23NO2	[M+H]+	250.17996	-0.951	∞	Norman	Pharmaceuticals (PHARMA)	135308-74-6	3	Yes		yes
N-[(triethoxysilyl)methyl]cyclohexylamine	C13H29NO3Si	[M+H]+	276.1986	-1.881	∞	Norman	Plastic additives (PLAST)	26495-91-0	3	No				yes		yes
N-[[5-(dimethylamino)-1-naphthyl]sulphonyl]-DL-isoleucine	C18H24N2O4S	[M+H]+	387.1345274	-0.373	∞	Norman	Food contact chemicals (FOODC)	84255-28-7	3	No							yes
N-[1-methyl-2-(1-piperidyl)ethyl]pyridin-2-amine	C13H21N3	[M+H]+	220.18046	-1.714	∞	Norman	Food contact chemicals (FOODC)	16571-91-8	3	No						yes
N'-[2-(methacryloyloxy)ethyl]-N,N,N,N',N'-pentamethyl-N,N'-(2-hydroxypropane-1,3-diyl)diammonium dichloride	C14H30N2O3	[M+H]+	275.2326638	-1.149	∞	Norman	Food contact chemicals (FOODC)	50862-24-3	3	No							yes	yes	yes
N-[2-(trifluoromethyl)phenyl]acetamide	C9H8F3NO	[M+H]+	204.06254	-1.216	∞	Norman	Food contact chemicals (FOODC)	344-62-7	3	No		yes			yes
N-[2,5-Dichloro-4-(1H-pyrrol-1-yl)phenyl]-N'-hydroxyiminoformamide	C11H9Cl2N3O	[M+H]+	270.01933	-0.734	∞	Norman	Food contact chemicals (FOODC)	-	3	No	yes
N-[3-(dimethoxymethylsilyl)-2-methylpropyl]ethylenediamine	C9H24N2O2Si	[M+H]+	221.1676	-1.589	∞	Norman	Food contact chemicals (FOODC)	23410-40-4	3	No						yes
N-[3-[(aminocarbonyl)amino]phenyl]-3-hydroxy-4-[(4-methyl-2-nitrophenyl)azo]naphthalene-2-carboxamide	C25H21N6O5	[M+H]+	486.16321	-2.043	∞	Norman	Food contact chemicals (FOODC)	94108-47-1	3	No	yes		yes
N-[5-(2-propynylthio)-1,3,4-thiadiazol-2-yl]acetamide	C7H7N3OS2	[M+H]+; [M+Na]+	214.0106142	1.9	∞	Norman	Food contact chemicals (FOODC)	80088-37-5	3	No							yes
N1-(4-Fluorophenyl)-3-(2-thienyl)acrylamide	C13H10FNOS	[M+H]+	248.05405	-0.797	∞	Norman	Food contact chemicals (FOODC)	-	3	No			yes
N2-(1-benzyl-4-piperidyl)butane-1,2-diamine	C16H27N3	[M+H]+	262.22736	-1.369	∞	Norman	Food contact chemicals (FOODC)	84196-18-9	3	No						yes
N-amidinodecan-1-amide	C11H23N3O	[M+H]+	214.19102	-1.716	∞	Norman	Food contact chemicals (FOODC)	27182-51-0	3	No						yes
N-Amidinododecanamide	C13H27N3O	[M+H]+	242.22225	-1.563	∞	Norman	Pharmaceuticals (PHARMA)	5634-27-5	3	No						yes
N-butyl-5-nitro-2-(2-propynyloxy)benzamide	C14H17N2O4	[M+H]+	278.12609	0.094	∞	Norman	Food contact chemicals (FOODC)	68505-93-1	3	No				yes		yes
N-carboxymethyl-N-(2-(2-hydroxyethoxy)ethyl)glycin	C8H15NO6	[M+K]+	260.05285	-0.786	∞	Norman	Food contact chemicals (FOODC)	-	3	No		yes	yes		yes
N-desmethyl diltiazem	C21H24N2O4S	[M+H]+	401.15191	-2.606	∞	Norman; TASQ	Pharmaceuticals (PHARMA)	85100-17-0	3	No	yes	yes	yes
N-desmethylpheniramine	C15H18N2	[M+H]+	227.15413	-1.405	∞	Norman	Pharmaceuticals (PHARMA)	19428-44-5	3	Yes					yes	yes
N-hexyl-1H-adenine	C11H17N5	[M+H]+	220.15448	-1.584	∞	Norman	Food contact chemicals (FOODC)	14333-96-1	3	No			yes		yes
Niflumic acid met 10 -256	C12H11F3N2O	[M+H]+; [M+Na]+	257.0895	-0.573	∞	Norman	Surfactants (SURF)	115891-11-7	3	No		yes	yes		yes	yes
N-Isodecylisotridecylamine	C23H49N	[M+H]+	340.3935	-0.679	∞	Norman	Food contact chemicals (FOODC)	35723-86-5	3	Yes	yes	yes	yes	yes	yes	yes		yes
N-Isononylcyclohexylamine	C15H31N	[M+H]+	226.25254	-0.402	∞	Norman	Food contact chemicals (FOODC)	93963-89-4	3	Yes						yes
N-Methyldidecylamine	C21H45N	[M+H]+	312.36219	-0.978	∞	Norman	Indoor environmental substances (INDOOR)	7396-58-9	3	Yes	yes	yes	yes	yes	yes	yes
NNEI-5Cl	C24H23ClN2O	[M+H]+	391.1571	-0.215	∞	TASQ	Drugs of abuse (DOA)	1445580-60-8	3	No	yes
N-Nitrosodicyclohexylamine	C12H22N2O	[M+NH4]+	228.20667	-1.632	∞	Norman	Pharmaceuticals (PHARMA)	947-92-2	3	No				yes		yes
Nomifensine	C16H18N2	[M+H]+	239.15434	-1.818	∞	TASQ	Pharmaceuticals (PHARMA)	24526-64-5	3	No					yes
Nordiltiazem	C21H24N2O4S	[M+H]+	401.1479739	-0.573	∞	TASQ	Pharmaceuticals (PHARMA)	-	3	No							yes	yes
Nordoxepin	C18H19NO	[M+H]+	266.15352	-0.878	∞	TASQ	Pharmaceuticals (PHARMA)	67035-76-1	3	No	yes
Norpipanone [INN:BAN:DCF]	C23H29NO	[M+H]+	336.23189	-0.763	∞	Norman	Drugs of abuse (DOA)	561-48-8	3	No					yes
Norvenlafaxine	C16H25NO2	[M+H]+	264.19529	-1.266	∞	TASQ	Pharmaceuticals (PHARMA)	149289-30-5	1	Yes		yes			yes
N-Stearylbenzylamine	C25H45N	[M+H]+	360.36217	-0.805	∞	Norman	Indoor environmental substances (INDOOR)	20198-87-2	3	Yes	yes	yes	yes	yes	yes	yes			yes
Octadecanamide, N-[2-(diethylamino)ethyl]-	C24H50N2O	[M+H]+	383.39876	-2.156	∞	Norman	Personal care products (PCP)	16889-14-8	3	No		yes			yes	yes
octadecene	C18H36	[M+NH4]+	270.31508	-1.244	∞	Norman	Plastic additives (PLAST)	112-88-9	3	No	yes	yes	yes	yes	yes	yes
Octafluoronaphthalene	C10F8	[M+H]+	272.99461	0.198	∞	Norman	Per- and polyfluoroalkyl substances (PFAS)	313-72-4	3	No	yes
Octafluorotetrahydrothiophene 1,1-dioxide	C4F8O2S	[M+H+H]2+	132.98151	-2.453	∞	Norman	Per- and polyfluoroalkyl substances (PFAS)	42060-64-0	3	No
octoglycol ether sulfate	C20H42O14S	[M+H]+	539.23661	-0.360	∞	Norman	Food contact chemicals (FOODC)	-	3	No				yes		yes
O-Desmethyl Venlafaxine	C16H25NO2	[M+H]+	264.19559	-1.489	∞	Norman	Pharmaceuticals (PHARMA)	142761-11-3	3	No	yes	yes	yes	yes	yes	yes
O-Desmethylsulpiride	C14H21N3O4S	[M+H]+	328.129781	0.428	∞	Norman	Food contact chemicals (FOODC)	-	3	No								yes
Oleyldimethylamine	C20H41N	[M+H]+	296.33079	-1.441	∞	Norman	Personal care products (PCP)	53535-36-7	3	Yes	yes	yes	yes	yes		yes
Oseltamivir	C16H28N2O4	[M+H]+	313.2126855	1.198	∞	Norman	Pharmaceuticals (PHARMA)	196618-13-0	3	No							yes
Oxiranylmethyl [[1,3,3-trimethyl-5-[[(oxiranylmethoxy)carbonyl]amino]cyclohexyl]methyl]carbamate	C18H30N2O6	[M+H]+	371.2178775	0.578	∞	Norman	Food contact chemicals (FOODC)	85665-62-9	3	No							yes
Pamidronic acid	C3H11NO7P2	[M+H]+	236.0076324	-2.481	∞	Norman	Pharmaceuticals (PHARMA)	40391-99-9	3	No							yes
Parathion	C10H14NO5PS	[M+H]+	292.04122	2.984	∞	TASQ	Plant protection products (PPP)	56-38-2	3	No		yes	yes
Parathion-methyl	C8H10NO5PS	[M+H]+	264.00914	0.339	∞	TASQ	Plant protection products (PPP)	298-00-0	3	No				yes
Pebulate	C10H21NOS	[M+H]+	204.14131	-2.806	∞	TASQ	Plant protection products (PPP)	1114-71-2	3	No						yes
Perfluorobutane sulfonamido amine	C9H13F9N2O2S	[M+H]+	385.06308	1.107	∞	Norman	Per- and polyfluoroalkyl substances (PFAS)	68555-77-1	3	No			yes
Perfluoroglutaric anhydride	C5F6O3	[M+Na]+; [M+NH4]+	244.963469	-2.691	∞	Norman	Per- and polyfluoroalkyl substances (PFAS)	-	3	No								yes
Phenallymal	C13H12N2O3	[M+Na]+	267.07368	-0.755	∞	Norman	Pharmaceuticals (PHARMA)	115-43-5	3	No		yes		yes
Pheniramine	C16H20N2	[M+H]+	241.16937	-1.741	∞	Norman	Pharmaceuticals (PHARMA)	86-21-5	3	Yes					yes	yes
Phenol, 2,4-bis(1,1-dimethylethyl)-, sodium salt	C14H21NaO	[M+Na]+	251.13824	1.868	∞	Norman	Industrial chemicals (IND)	75376-45-3	3	No					yes
Phenol, 2,4-dichloro-3-methyl-6-nitro-	C7H5Cl2NO3	[M+H]+	221.97153	-2.143	∞	Norman	Food contact chemicals (FOODC)	39549-27-4	3	No	yes	yes	yes	yes	yes	yes
Phenyl sulfoxide	C12H10OS	[M+H]+	203.05241	-0.920	∞	Norman	Food contact chemicals (FOODC)	945-51-7	3	No	yes		yes
Picric acid	C6H3N3O7	[M+K]+	267.95955	-1.338	∞	Norman	Pharmaceuticals (PHARMA)	88-89-1	3	No	yes	yes	yes	yes	yes	yes	yes
Pilocarpine	C11H16N2O2	[M+H]+	209.12812	-1.551	∞	Norman	Pharmaceuticals (PHARMA)	92-13-7	3	No					yes
Piperidine, 1-dodecyl-	C17H35N	[M+H]+	254.28389	-1.301	∞	Norman	Food contact chemicals (FOODC)	5917-47-5	3	No	yes			yes		yes
p-nitrophenyl N-(tert-butoxycarbonyl)-L-leucinate	C17H25N2O6	[M+H]+	354.17837	-0.478	∞	Norman	Food contact chemicals (FOODC)	3350-19-4	3	No			yes			yes
Prilocaine	C13H20N2O	[M+H]+	221.16437	-2.132	∞	TASQ	Pharmaceuticals (PHARMA)	721-50-6	1	Yes						yes
Primaquine	C15H21N3O	[M+H]+	260.17517	-1.379	∞	TASQ	Pharmaceuticals (PHARMA)	90-34-6	3	No						yes
Procyazine	C10H13ClN6	[M+H]+; [M+Na]+	275.0783695	0.432	∞	Norman	Plant protection products (PPP)	32889-48-8	3	No							yes
Propamocarb Manuel	C9H20N2O2	[M+H]+	189.15975	-0.021	∞	TASQ	Plant protection products (PPP)	24579-73-5	3	No					yes
Propyl dichlorodithiophosphate	C3H7Cl2PS2	[M+H]+	208.9182	2.089	∞	Norman	Food contact chemicals (FOODC)	5390-61-4	3	No	yes
Propyphenazone	C14H18N2O	[M+H]+	231.14878	-1.771	∞	TASQ	Pharmaceuticals (PHARMA)	479-92-5	3	No	yes		yes	yes		yes
Proquazone	C18H18N2O	[M+H]+	279.14887	-0.107	∞	TASQ	Pharmaceuticals (PHARMA)	22760-18-5	3	No					yes
Pyrazolynate	C19H16Cl2N2O4S	[M+K]+	439.0278418	-1.792	∞	Norman	Plant protection products (PPP)	58011-68-0	3	No								yes
Pyrazoxyfen	C20H16Cl2N2O3	[M+H+H2]3+	135.02481	-2.970	∞	TASQ	Plant protection products (PPP)	71561-11-0	3	No	yes		yes
Quinoline, 2-(phenylthio)-	C15H11NS	[M+NH4]+	255.09477	-0.733	∞	Norman	Pharmaceuticals (PHARMA)	22190-12-1	3	No		yes			yes
Quinupramine	C21H24N2	[M+NH4]+	305.20095	-0.918	∞	Norman	Pharmaceuticals (PHARMA)	31721-17-2	3	No					yes
Raffinose	C18H32O16	[M+K]+	543.13111	-1.222	∞	Norman	Food contact chemicals (FOODC)	512-69-6	3	No	yes	yes	yes
Ramipril	C23H32N2O5	[M+H]+	417.23948	2.586	∞	Norman; TASQ	Pharmaceuticals (PHARMA)	87333-19-5	3	No				yes
Rhodamine 6G	C28H30N2O3	[M+H]+	443.23258	-0.923	∞	Norman	Food contact chemicals (FOODC)	NOCAS_43843	3	Yes	yes	yes	yes
Riluzole	C8H5F3N2OS	[M+H]+	235.01483	0.709	∞	Norman; TASQ	Pharmaceuticals (PHARMA)	1744-22-5	3	No	yes	yes	yes	yes		yes	yes
Rivaroxaban Manuel	C19H18ClN3O5S	[M+NH4]+	453.0994	0.011	∞	TASQ	Pharmaceuticals (PHARMA)	366789-02-8	1	Yes	yes		yes
Rivastigmine	C14H22N2O2	[M+NH4]+	268.20161	-1.795	∞	Norman; TASQ	Pharmaceuticals (PHARMA)	123441-03-2	3	No				yes		yes
Saccharin N-(2-acetic acid ethyl ester)	C11H11NO5S	[M+H]+	270.04337	1.280	∞	Norman	Pharmaceuticals (PHARMA)	24683-20-3	3	No				yes
Salvianolic acid A	C26H22O10	[M+Na]+	517.11084	0.632	∞	Norman	Pharmaceuticals (PHARMA)	96574-01-5	3	No			yes
Sertraline	C17H17Cl2N	[M+H]+	306.08089	-0.640	∞	TASQ	Pharmaceuticals (PHARMA)	79617-96-2	1	Yes		yes	yes		yes
Sodium 1,2-dihydro-6-hydroxy-1,4-dimethyl-2-oxo-3-pyridinesulphonate	C7H9NO5S	[M+H]+	220.02785	1.616	∞	Norman	Food contact chemicals (FOODC)	41642-94-8	3	No	yes			yes		yes	yes		yes
Sodium 1-amino-4-[(2,6-diethyl-4-methylphenyl)amino]-9,10-dihydro-9,10-dioxoanthracene-2-sulphonate	C25H24N2O5S	[M+H]+	465.14763	-0.504	∞	Norman	Food contact chemicals (FOODC)	72968-73-1	3	No			yes
Sodium 4-hydroxy-5-(2-hydroxy-p-anisoyl)-2-methoxybenzenesulphonate	C15H14O8S	[M+H]+	355.04784	-0.809	∞	Norman	Plastic additives (PLAST)	3121-60-6	3	No	yes	yes	yes	yes
Sodium 4-perfluorohexenyloxybenzenesulfonate	C12H5F11O4S	[M+H]+	454.97959	2.880	∞	Norman	Per- and polyfluoroalkyl substances (PFAS)	59493-84-4	3	No	yes	yes	yes	yes	yes	yes
Sodium 5-[(4,5-dihydro-3-methyl-5-oxo-1-phenyl-1H-pyrazol-4-yl)azo]-4-hydroxytoluene-3-sulphonate	C17H16N4O5S	[M+H]+; [M+NH4]+	389.08951	-2.827	∞	Norman	Food contact chemicals (FOODC)	6232-55-9	3	No							yes
Sodium a-hydroxy-m-nitrotoluene-a-sulphonate	C7H8NO6S	[M+H]+	235.01486	1.175	∞	Norman	Food contact chemicals (FOODC)	68444-12-2	3	No	yes	yes	yes	yes		yes
Sodium bis(2-hydroxyethyl)dithiocarbamate	C5H11NO2S2	[M+H]+	182.03039	1.159	∞	Norman	Plant protection products (PPP)	2801-04-9	3	No			yes
Sodium hexadecadienyl sulphate	C16H30O4S	[M+H]+	319.19395	0.601	∞	Norman	Food contact chemicals (FOODC)	64509-08-6	3	No				yes		yes
Sodium hexadecenyl sulphate	C16H32O4S	[M+H]+	321.20963	0.711	∞	Norman	Surfactants (SURF)	27236-51-7	3	No				yes		yes
SODIUM STEAROAM- PHOACETATE	C24H48N2O4	[M+H]+	429.36795	-1.950	∞	Norman	Personal care products (PCP)	139-92-4	3	Yes		yes			yes
Solanidine	C27H43NO	[M+H]+	398.34133	-0.565	∞	Norman	Natural toxins (NATOX)	80-78-4	3	Yes		yes
Solasodine	C27H43NO2	[M+H]+	414.33628	-0.670	∞	Norman	Natural toxins (NATOX)	126-17-0	3	No		yes
Stearoxypropyl dimethylamine	C23H49NO	[M+H]+	356.38795	-2.085	∞	Norman	Personal care products (PCP)	17517-01-0	3	Yes	yes	yes	yes		yes	yes
s-Triazine, 2,4-bis(methylthio)-6-chloro-	C5H6ClN3S2	[M+H]+	207.9769283	0.941	∞	Norman	Food contact chemicals (FOODC)	4407-40-3	3	No							yes
Sulfometuron-methyl	C15H16N4O5S	[M+H]+	365.09242	2.637	∞	TASQ	Plant protection products (PPP)	74222-97-2	3	No	yes	yes	yes
Telmisartan	C33H30N4O2	[M+K]+	553.19912	0.686	∞	TASQ	Pharmaceuticals (PHARMA)	144701-48-4	1	Yes	yes	yes	yes	yes
Teoprolol	C23H30N6O4	[M+H+H]3+	152.41832	0.660	∞	Norman	Pharmaceuticals (PHARMA)	65184-10-3	3	No	yes
Terfenadine	C32H41NO2	[M+H]+	472.3207	-0.569	∞	TASQ	Pharmaceuticals (PHARMA)	50679-08-8	3	No	yes				yes
Tetradecenyl dihydrogen phosphate	C14H29O4P	[M+H]+	293.18726	-0.846	∞	Norman	Plastic additives (PLAST)	65121-90-6	3	No				yes
TFNA (metabolite flonicamid)	C7H4F3NO2	[M+H]+	192.02741	0.901	∞	TASQ	Plant protection products (PPP)	158062-71-6	3	No	yes			yes
Thiodimethyl Sildenafil	C23H32N6O3S2	[M+H]+	505.20386	-2.263	∞	TASQ	Pharmaceuticals (PHARMA)	856190-47-1	3	No				yes		yes
Thioridazine	C21H26N2S2	[M+H]+	371.1608116	-0.174	∞	Norman	Pharmaceuticals (PHARMA)	50-52-2	3	No							yes
Tolfenamic acid	C14H12ClNO2	[M+H]+	262.06279	-0.529	∞	Norman	Pharmaceuticals (PHARMA)	13710-19-5	3	No	yes		yes
Tolpropamine	C18H23N	[M+H]+	254.19008	-1.035	15.5	Norman; TASQ	Pharmaceuticals (PHARMA)	5632-44-0	1	Yes	yes	yes	yes		yes
Tolycaine	C15H22N2O3	[M+H]+	279.16972	-1.455	∞	TASQ	Pharmaceuticals (PHARMA)	3686-58-6	1	Yes					yes	yes
Tomatidine	C27H45NO2	[M+H]+	416.35227	-0.077	24.7	Norman	Natural toxins (NATOX)	77-59-8	3	Yes		yes			yes
Trandolapril	C24H34N2O5	[M+H]+	431.25522	2.771	∞	TASQ	Pharmaceuticals (PHARMA)	87679-37-6	3	No				yes
Tributylamine	C12H27N	[M+H]+	186.22138	-1.293	∞	Norman	Plastic additives (PLAST)	102-82-9	3	Yes				yes		yes
Trichloro(cyclohexyl)silane	C6H11Cl3Si	[M+H]+; [M+NH4]+	216.9767917	-0.239	∞	Norman	Food contact chemicals (FOODC)	98-12-4	3	No							yes
Tridemorph	C19H39NO	[M+Na]+	320.29449	-1.604	21.9	Norman; TASQ	Plant protection products (PPP)	24602-86-6	1	Yes		yes				yes
Tridodecylamine	C36H75N	[M+H]+	522.59647	-0.512	23.9	Norman	Personal care products (PCP)	102-87-4	3	No	yes	yes	yes	yes	yes	yes			yes
Triethylene glycol diacetate	C10H18O6	[M+NH4]+	252.14411	0.270	∞	Norman	Food contact chemicals (FOODC)	111-21-7	3	No				yes		yes
Trifluoroacetic acid--2-(cyclopropylmethyl)-2,5-diazabicyclo[2.2.1]heptane (2/1)	C13H18F6N2O4	[M+H]+	381.1242524	0.223	24.7	Norman	Food contact chemicals (FOODC)	-	3	No							yes		yes
Triisopropanolamine	C9H21NO3	[M+H]+	192.15912	-1.525	∞	Norman	Plastic additives (PLAST)	122-20-3	3	No		yes	yes		yes	yes
Triphenylsilanol	C18H16OSi	[M+H]+	277.10437	0.340	∞	Norman	Pharmaceuticals (PHARMA)	791-31-1	3	No				yes
Trisodium nitrilotrimethanesulphinate	C3H9NO6S3	[M+H]+; [M+Na]+	251.9662555	2.634	∞	Norman	Food contact chemicals (FOODC)	23714-12-7	3	No							yes
Venlafaxine	C17H27NO2	[M+H]+	278.21117	-0.598	∞	TASQ	Pharmaceuticals (PHARMA)	93413-69-5	1	Yes		yes			yes
Vernolate	C10H21NOS	[M+H]+	204.14131	-2.806	∞	Norman	Plant protection products (PPP)	1929-77-7	3	No						yes
Xanthosine	C10H12N4O6	[M+H]+; [M+K]+	285.0836129	2.099	22	Norman	Food contact chemicals (FOODC)	146-80-5	3	No							yes
Zinterol	C19H26N2O4S	[M+H]+; [M+Na]+	401.1499528	-0.783	15.7	Norman	Pharmaceuticals (PHARMA)	38241-28-0	3	No							yes		yes
