# Supplementary material for: Mass spectrometry imaging for biosolids characterization to assess ecological or health risks before reuse
Source: Nat Commun. 2023 Jul 15;14:4244. doi: 10.1038/s41467-023-40051-0 (PMC10349827; doi:10.1038/s41467-023-40051-0)
Supplement: Supplementary file 6 — Source Data [file 41467_2023_40051_MOESM6_ESM.xlsx]

## Sheet: Figure 4a
Name	Use category
(2R)-3-(acetyloxy)-2-[(2-amino-6-oxo-6,9-dihydro-3h-purin-9-yl)methoxy]propyl (2s)-2-amino-3-methylbutanoate, hydrochloride	Food contact chemicals (FOODC)
(Benzylphenylamino)acetonitrile	Industrial chemicals (IND)
(R)-1-(tert-butoxycarbonyl)-2-methylpyrrolidine-2-carboxylic acid	Food contact chemicals (FOODC)
(Z)-1-(octadec-9-enylamino)propan-2-ol	Industrial chemicals (IND)
[(1-nitro-2-naphthyl)oxy]acetic acid	Food contact chemicals (FOODC)
[(2,2,3,4,4,4-hexafluorobutoxy)methyl]oxirane	Per- and polyfluoroalkyl substances (PFAS)
[(4S,5S)-4-benzyl-2-oxo-5-oxazolidinyl]methyl 4-nitrobenzenesulfonate	Food contact chemicals (FOODC)
[[(6-aminohexyl)amino]methyl]dimethylphenol	Food contact chemicals (FOODC)
[[1-(chloromethyl)-2-(octyloxy)ethoxy]methyl]oxirane	Food contact chemicals (FOODC)
[bis(2-hydroxyethyl)]methyl[2-[(1-oxooctadecyl)oxy]ethyl]ammonium methyl sulphate	Food contact chemicals (FOODC)
1-(2-Bromoethyl)-4-ethyl-1,4-dihydro-5H-tetrazol-5-one	Food contact chemicals (FOODC)
1-(2-Hydroxy-2-phenylethyl)-3-[3-(trifluoromethyl)phenyl]urea	Food contact chemicals (FOODC)
1-(4-(Methylsulphonyl)phenyl)ethan-1-one	Food contact chemicals (FOODC)
1-(4-(trans-4-heptylcyclohexyl)phenyl)ethane	Food contact chemicals (FOODC)
1-(4-Methyl-1H-indol-3-yl)butan-2-amine	Food contact chemicals (FOODC)
1-(4-Methylpiperazino)-2-[(2-phenylquinoline-4-yl)oxy]ethan-1-one but-2-ene-dioic acid	Pharmaceuticals (PHARMA)
1-(9H-fluoren-9-ylmethyl) hydrogen (S)-pyrrolidine-1,2-dicarboxylate	Industrial chemicals (IND)
1-(Cyclopropylmethyl)-4-[4-(trifluoromethoxy)phenyl]tetrahydropyrazine-2,5-dione	Per- and polyfluoroalkyl substances (PFAS)
1-(dodecyloxy)-3-[(2-hydroxyethyl)amino]propan-2-ol	Plastic additives (PLAST)
1-(methyloctadecylamino)propan-2-ol	Industrial chemicals (IND)
1,1'-(Dodecane-1,12-diyl)bis-1H-pyrrole-2,5-dione	Food contact chemicals (FOODC)
1,1,1,5,5,5-Hexafluoro-4-[2-(4-nitrophenyl)hydrazono]pentan-2-one	Food contact chemicals (FOODC)
1,1,-Trimethyl-3-phenylindane	Personal care products (PCP)
1,1-Dichloro-2-oxo-2-p-tolylethyl thiocyanate	Food contact chemicals (FOODC)
1,1-dimethyl-1-(pentafluorophenyl)silylamine	Industrial chemicals (IND)
1,2-Anthracenedicarboxylic acid, 7-acetyl-6-ethyl-9,10-dihydro-3,5,8-trihydroxy-9,10-dioxo-	Food contact chemicals (FOODC)
1,2-Ethanediamine, N-[2-(dimethylamino)ethyl]-N',N'-dimethyl-N-phenyl-	Food contact chemicals (FOODC)
1,3,2-Dioxaphospholane, 2-butoxy-, 2-oxide	Food contact chemicals (FOODC)
1,3,5-Triazine-2,4,6(1H,3H,5H)-trione, trihydrazone	Food contact chemicals (FOODC)
1,3-bis(1-methyl-2-pyrrolidinyl)acetone, compound with picric acid (1:2)	Food contact chemicals (FOODC)
1,3-Dimorpholinopropan-2-ol	Food contact chemicals (FOODC)
1,4,7,13,16,19-hexaoxa-10,22-diazacyclotetracosane	Food contact chemicals (FOODC)
1,4-Benzenediamine, 2,5-diethoxy-N-ethyl-	Food contact chemicals (FOODC)
1,5-dihydroxy-4-[m-(1-hydroxyethyl)anilino]-8-nitroanthraquinone	Food contact chemicals (FOODC)
1-[(3,3-Diphenylpropyl)(methyl)amino]-2-methylpropan-2-ol	Pharmaceuticals (PHARMA)
1-[(4-phenyl-4-piperidyl)carbonyl]pyrrolidine monohydrochloride	Pharmaceuticals (PHARMA)
1-[2-(methacryloyloxy)-1-methylethyl] hydrogen sulphophthalate	Phthalates
1-[3-Chloro-5-(trifluoromethyl)phenyl]-2,2,2-trifluoroethan-1-one	Industrial chemicals (IND)
10-Phenyldecanoic acid	Food contact chemicals (FOODC)
11-Aminoundecanoic acid	Plastic additives (PLAST)
1-Benzyl-3-[2-(2-furyl)vinyl]-4,5-dihydro-1H-pyrazole	Food contact chemicals (FOODC)
1-Bromo-4-(4-ethylcyclohexyl)benzene	Food contact chemicals (FOODC)
1-Decanamine, N-methyl-N-octyl-	Food contact chemicals (FOODC)
1-Docosanamine	Plant protection products (PPP)
1-Dodecanamine, N-dodecyl-N-methyl-	Indoor environmental substances (INDOOR)
1-ethyl-2-sulphonatoquinolinium	Food contact chemicals (FOODC)
1-ethyl-4,5-dihydro-3-(2-hydroxyethyl)-2-pentadecyl-1H-imidazolium ethyl sulphate	Food contact chemicals (FOODC)
1H,1H-Perfluorooctyl acrylate	Per- and polyfluoroalkyl substances (PFAS)
1-Hexanamine, 2-ethyl-N,N-bis(2-ethylhexyl)-	Industrial chemicals (IND)
1H-Imidazole, 1-dodecyl-	Food contact chemicals (FOODC)
1H-Imidazole, 2-undecyl-	Food contact chemicals (FOODC)
1H-Indene, octahydro-1,1,2,3,3-pentamethyl-	Personal care products (PCP)
1-Hydroxymethyltriazolam. alpha-Hydroxy-Triazolam	Pharmaceuticals (PHARMA)
1-Methyl-4-BenzylpiperazineÃ‚Â (MBZP)	Pharmaceuticals (PHARMA)
1-Octanamine, 7-methyl-N,N-bis(7-methyloctyl)-	Food contact chemicals (FOODC)
1-Pentadecene	Food contact chemicals (FOODC)
1-Propanamine, 3-(hexadecyloxy)-	Food contact chemicals (FOODC)
1-Propanamine, 3-(tetradecyloxy)-	Food contact chemicals (FOODC)
1-Propanamine, 3-dibenz[b,e]oxepin-11(6H)-ylidene-N-methyl-	Pharmaceuticals (PHARMA)
1-Propanesulfonic acid, 3-(cyclohexylamino)-	Pharmaceuticals (PHARMA)
1-Propanethiol, 2,3-bis[(2-mercaptoethyl)thio]-	Industrial chemicals (IND)
1-Tetradecanamine, N,N-dimethyl-, N-oxide	Personal care products (PCP)
1-Tridecanamine, N-tridecyl-	Industrial chemicals (IND)
2-((Dimethylamino)methyl)-4-isononylphenol	Food contact chemicals (FOODC)
2-(1-Piperazinyl)-4-amino-6,7-dimethoxyquinazoline	Pharmaceuticals (PHARMA)
2-(2-(2-Thienyl)ethyl)benzoic acid	Food contact chemicals (FOODC)
2-(Acetyl(2-((1-oxohexadecyl)amino)ethyl)amino)ethyl acetate	Food contact chemicals (FOODC)
2-(Dimethoxymethyl)quinoxaline 1,4-dioxide	Industrial chemicals (IND)
2-(dimethoxyphosphinyl)ethyl laurate	Food contact chemicals (FOODC)
2-(dimethylamino)ethyl 3-[2-(dimethylamino)ethoxy]isobutyrate	Food contact chemicals (FOODC)
2-(Hexadecyloxy)pyridine	Food contact chemicals (FOODC)
2-(hydroxymethyl)-2-methylpentyl isopropyl-carbamate	Food contact chemicals (FOODC)
2-(Methylsulfonyl)-3-(pyrazin-2-ylamino)acrylonitrile	Food contact chemicals (FOODC)
2-(N-(o-Methoxyphenyl)carbamoyl)-3-naphthyl acetate	Food contact chemicals (FOODC)
2-(Perfluorobutyl)ethyl acrylate	Per- and polyfluoroalkyl substances (PFAS)
2,2'-((3-(Dodecyloxy)propyl)imino)bisethanol	Food contact chemicals (FOODC)
2,2'-(Octadecylimino)diethanol	Personal care products (PCP)
2,2,2-trifluoro-1-(trifluoromethyl)ethyl toluene-p-sulphonate	Food contact chemicals (FOODC)
2,2,2-trifluoro-N-(4-mercaptophenyl)acetamide	Food contact chemicals (FOODC)
2,2,2-trifluoro-N-methyl-N-(trifluoroacetyl)acetamide	Food contact chemicals (FOODC)
2,2'-[1-(2-dodecenyl)ethane-1,2-diyl]bis-2-oxazoline-4,4-dimethanol	Food contact chemicals (FOODC)
2,2'-Azobis[2,4-dimethylvaleronitrile]	Food contact chemicals (FOODC)
2,2-DIPHENYLETHYLAMINE,N,N-DIMETHYL	Pharmaceuticals (PHARMA)
2,2'-iminobis[4,6-diamino-1,3,5-triazine]	Food contact chemicals (FOODC)
2',3'-Dideoxycytidine	Pharmaceuticals (PHARMA)
2,3-Dihydro-1,4-benzodioxin-2-yl(piperazin-1-yl)methanone	Pharmaceuticals (PHARMA)
2,4(1H,3H)-Pyrimidinedione, 6-(chloromethyl)-	Pharmaceuticals (PHARMA)
2,4,10-Trioxa-7-azaundecan-11-oic acid, 7-[4-[(2-cyano-4-nitrophenyl)azo]-3-methylphenyl]-3-oxo-, methyl ester	Industrial chemicals (IND)
2,4,4'-Trihydroxybenzophenone	Personal care products (PCP)
2,4,6-Tribenzyl-1,3,5-trioxane	Food contact chemicals (FOODC)
2,4,6-tris(isopropyl)-1,3,2-dioxaphosphorinane	Food contact chemicals (FOODC)
2,4-Dichloro-6-morpholino-1,3,5-triazine	Industrial chemicals (IND)
2,4-dihydro-4-methyl-5-(trifluoromethyl)-3H-1,2,4-triazole-3-thione	Food contact chemicals (FOODC)
2,4'-Diisocyanatodiphenyl sulfide	Industrial chemicals (IND)
2,4-dinitro Benzenesulfonic acid dihydrate	Industrial chemicals (IND)
2-[(1,1-dimethylethyl)azo]-2,4-dimethylvaleronitrile	Food contact chemicals (FOODC)
2-[(4,5-diamino-1-naphthyl)azo]-5-nitrobenzenesulphonic acid	Food contact chemicals (FOODC)
2-[(acetyl)[2-(stearoylamino)ethyl]amino]ethylacetate	Food contact chemicals (FOODC)
2-[(o-nitrophenyl)azo]-p-cresol	Industrial chemicals (IND)
2-{[2,2,2-Trifluoro-1-[(isopropoxycarbonyl)amino]-1-(trifluoromethyl)ethyl]amino}benzoic acid	Food contact chemicals (FOODC)
2-{4-[2-(Trifluoromethyl)quinolin-4-yl]piperazino}ethan-1-ol	Food contact chemicals (FOODC)
2-{4-[3-(5-Fluoro-1H-indol-3-yl)propyl]piperazino}-N-phenylacetamide fumarate	Food contact chemicals (FOODC)
2-Amino-1-decyl-1,5-dihydro-4H-imidazol-4-one	Food contact chemicals (FOODC)
2-Amino-1-dodecyl-1,5-dihydro-4H-imidazol-4-one	Food contact chemicals (FOODC)
2-Amino-4-((4-(4,5-dihydro-3-methyl-5-oxo-1H-pyrazol-1-yl)benzoyl)amino)benzenesulphonic acid	Food contact chemicals (FOODC)
2-Amino-N-cyclohexyl-N-methylbenzylamine	Pharmaceuticals (PHARMA)
2-bromo-3,4-dihydronaphthalen-1(2H)-one	Food contact chemicals (FOODC)
2-Bromo-5-octylthiophene	Surfactants (SURF)
2-Bromo-N,N-dibutylacetamide	Food contact chemicals (FOODC)
2-chloro-3-(phenylsulphonyl)acrylonitrile	Industrial chemicals (IND)
2-Chloro-4-isocyanatoanisole	Food contact chemicals (FOODC)
2-Chloro-5-nitropyrimidin-4-amine	Industrial chemicals (IND)
2-Chloro-6-cyclohexyl-4-nitrophenol	Industrial chemicals (IND)
2-Cyanopropan-2-yl benzenecarbodithioate	Plastic additives (PLAST)
2'-deoxy-5-iodouridine 3',5'-diacetate	Food contact chemicals (FOODC)
2-ethoxyethyl 4-nitrobenzoate	Personal care products (PCP)
2-Methyl-N-(2-morpholino-3-pyridinyl)-6-(trifluoromethyl)nicotinamide	Food contact chemicals (FOODC)
2-Phenoxyethyl p-hydroxybenzoate	Personal care products (PCP)
2-Piperidinobenzothiazole	Food contact chemicals (FOODC)
2-Propenoic acid, 2-methyl-, hexadecyl ester	Plastic additives (PLAST)
2-Propenoic acid, 2-methyl-, tetradecyl ester	Plastic additives (PLAST)
2-thien-2-ylthiazolidine-4-carboxylic acid	Pharmaceuticals (PHARMA)
3-((5-(3-Acetoxy-2,2-dimethylpropylideneamino)-1,3,3-trimethylcyclohexyl)methylimino)-2,2-dimethylpropyl acetate	Industrial chemicals (IND)
3-((Perfluoropentylsulfonyl)amino)-N,N,N-trimethylpropanaminium chloride	Per- and polyfluoroalkyl substances (PFAS)
3-(Chloromethyl)-1,2,3-benzotriazin-4(3H)-one	Plant protection products (PPP)
3-(D-apio-ÃŸ-D-furanosyloxy)-1,8-dihydroxy-6-methylanthraquinone	Food contact chemicals (FOODC)
3,3'-[Oxybis(ethane-2,1-diyloxy)]dipropan-1-amine	Plastic additives (PLAST)
3,4-dichlorophenylguanidinium nitrate	Food contact chemicals (FOODC)
3,5-Dibromo-2-pyridylamine	Food contact chemicals (FOODC)
3,5-dihydroxyphenyl 6-diazo-5,6-dihydro-5-oxonaphthalene-1-sulphonate	Industrial chemicals (IND)
3,9-diphenoxy-2,4,8,10-tetraoxa-3,9-diphosphaspiro[5.5]undecane	Industrial chemicals (IND)
3-[(2,6-dichlorophenyl)methylene]-N-hydroxycarbazamidine hydrochloride	Pharmaceuticals (PHARMA)
3-[(3R)-3-Amino-1,2,3,4-tetrahydro-9H-carbazol-9-yl]propanoic acid	Industrial chemicals (IND)
3-[[(5-amino-1,3,3-trimethylcyclohexyl)methyl]amino]propiononitrile	Industrial chemicals (IND)
3-[[3-[[(2-cyanoethyl)amino]methyl]-3,5,5-trimethylcyclohexyl]amino]propiononitrile	Food contact chemicals (FOODC)
3-[4-(Trifluoromethoxy)phenyl]acrylic acid	Pharmaceuticals (PHARMA)
3-{[(Cyanoimino)(methylthio)methyl]amino}-2-oxoazepane	Pharmaceuticals (PHARMA)
3-acetoxy-a,a,a-trifluoro-p-toluic acid	Pharmaceuticals (PHARMA)
3-carboxylato-1-[2-hydroxy-3-[(4-hydroxy-2-butenyl)oxy]propyl]pyridinium sodium chloride	Food contact chemicals (FOODC)
3-Chloro-2-(chloromethyl)-2-methylpropan-1-ol	Food contact chemicals (FOODC)
3-Hydroxy-1-[3-(trifluoromethyl)phenyl]pyrazin-2(1H)-one	Food contact chemicals (FOODC)
3-MBZP	Pharmaceuticals (PHARMA)
3-Methylnorfentanyl	Drugs of abuse (DOA)
4-(bromomethyl)azobenzene	Food contact chemicals (FOODC)
4-(methylsulphonyl)-3-nitrobenzoic acid	Pharmaceuticals (PHARMA)
4-(Phenylamino)piperidine-4-methylamine	Food contact chemicals (FOODC)
4,4'-(diphenylmethylene)bis[1,1-dimethylsemicarbazide]	Industrial chemicals (IND)
4,4-bis(4-fluorophenyl)butyric acid	Food contact chemicals (FOODC)
4,4'-Methylenebis(2,6-xylidine)	Food contact chemicals (FOODC)
4-[5-(Trifluoromethyl)-1H-pyrazol-3-yl]pyridine	Food contact chemicals (FOODC)
4-Amino-2,6-dinitrobenzoesÃƒÂ¤ure	Food contact chemicals (FOODC)
4-amino-5-nitro-o-anisic acid	Pharmaceuticals (PHARMA)
4-Bromophenyl cyclopropyl ketone	Food contact chemicals (FOODC)
4-Chloro-3,5-dinitrobenzamide	Food contact chemicals (FOODC)
4-Chloro-6-nitro-o-cresyl acetate	Industrial chemicals (IND)
4-Ethylphenyl 2-thienyl ketone	Food contact chemicals (FOODC)
4-Heptyldiphenylamine	Industrial chemicals (IND)
4-methoxy-6-(2-nitro-1-propenyl)-1,3-benzodioxole	Food contact chemicals (FOODC)
4-nitrophenyl N-[(1,1-dimethylethoxy)carbonyl]glycinate	Food contact chemicals (FOODC)
4-nitrophenyl N-[(1,1-dimethylethoxy)carbonyl]-L-alaninate	Food contact chemicals (FOODC)
4-tert-butyl hydrogen N-[(tert-butoxy)carbonyl]-L-aspartate, compound with dicyclohexylamine (1:1)	Industrial chemicals (IND)
4-Vinylbenzyl perfluorooctanoate	Per- and polyfluoroalkyl substances (PFAS)
5-(Aminosulphonyl)-2-methoxybenzoyl chloride	Pharmaceuticals (PHARMA)
5,5'-(propane-1,3-diyl)bisimidazolidine-2,4-dione	Food contact chemicals (FOODC)
5,5'-Oxybis(2-benzofuran-1,3-dione)	Phthalates
5,7-Dichloro tryptamine	Pharmaceuticals (PHARMA)
5-[[4-[benzylethylamino]phenyl]azo]-1,4-dimethyl-1H-1,2,4-triazolium methyl sulphate	Industrial chemicals (IND)
5-Amino-4-hydroxybenzene-1,3-disulphonic acid	Food contact chemicals (FOODC)
5-amino-4-phenylthiazole-2(3H)-thione	Food contact chemicals (FOODC)
5-Chloro-1H-indole-2,3-dione	Industrial chemicals (IND)
5-fluoro-2,4-dinitroaniline	Industrial chemicals (IND)
5H-Cyclopenta[h]quinazoline, 6,7,8,9-tetrahydro-7,7,8,9,9-pentamethyl-	Personal care products (PCP)
5-hydroxy-4-(hydroxymethyl)-6-methyl-3-pyridylmethyl dihydrogen phosphate	Pharmaceuticals (PHARMA)
5-MeO-DALT	Drugs of abuse (DOA)
5-MeO-TMT	Drugs of abuse (DOA)
5-nonyl-1H-1,2,4-triazol-3-amine monohydrochloride	Food contact chemicals (FOODC)
6-[(2-hydroxyethyl)sulphonyl]benzoxazol-2(3H)-one	Food contact chemicals (FOODC)
6-Quinoxalinecarbonyl chloride, 2,3-dichloro-	Food contact chemicals (FOODC)
7-(Diethylamino)-5-methyl-3-phenyl[1,3]thiazolo[4,5-d]pyrimidine-2(3H)-thione	Food contact chemicals (FOODC)
7-(ethylamino)-4-(trifluoromethyl)-2-benzopyrone	Industrial chemicals (IND)
7,7-dichloro-a,a,6-trimethylbicyclo[4.1.0]heptane-3-methanol	Food contact chemicals (FOODC)
8-amino-2-methyl-4-phenyl-1,2,3,4-tetrahydroisoquinolin-2-ium	Food contact chemicals (FOODC)
8-Chloro-3,4-dihydro-2H-1,6-benzothiazocin-5(6H)-one	Food contact chemicals (FOODC)
9-(2-carboxy-4-isothiocyanatophenyl)-3,6-bis(dimethylamino)xanthylium chloride	Pharmaceuticals (PHARMA)
9,10-Anthracenedione, 1-amino-4-(phenylthio)-	Industrial chemicals (IND)
9-Octadecen-1-amine, hydrofluoride	Personal care products (PCP)
a1-(chloromethyl)-a4-(hydroxymethyl)-1H-imidazole-1,4-diethanol	Food contact chemicals (FOODC)
Acebutolol	Pharmaceuticals (PHARMA)
Acetic acid, 2-cyano-, 1,1'-[2,2-bis[[(cyanoacetyl)oxy]methyl]-1,3-propanediyl] ester	Food contact chemicals (FOODC)
Acetylsulfapyridin-O-glukuronid	Food contact chemicals (FOODC)
Adenosine	Pharmaceuticals (PHARMA)
Adrenalone	Pharmaceuticals (PHARMA)
Aflatoxin M1	Natural toxins (NATOX)
AGN-PC-0BUZ7K	Drugs of abuse (DOA)
Allopurinol riboside	Pharmaceuticals (PHARMA)
alpha,alpha,alpha-Trifluoro-o-toluoyl chloride	Food contact chemicals (FOODC)
Alprenolol	Pharmaceuticals (PHARMA)
Alypin	Pharmaceuticals (PHARMA)
Amines, C16-22-alkyl	Food contact chemicals (FOODC)
Aminocarb (Metacil)	Plant protection products (PPP)
Amiterol	Pharmaceuticals (PHARMA)
Amitriptyline	Pharmaceuticals (PHARMA)
Amorolfine	Pharmaceuticals (PHARMA)
Anagrelide	Pharmaceuticals (PHARMA)
Anandamide (AEA)	Drugs of abuse (DOA)
Argininosuccinic acid	Food contact chemicals (FOODC)
Atenolol met 6 - 264	Pharmaceuticals (PHARMA)
Aureothricin	Pharmaceuticals (PHARMA)
Avanafil	Food contact chemicals (FOODC)
Azacyclonol	Pharmaceuticals (PHARMA)
Baquiloprim	Pharmaceuticals (PHARMA)
Bazedoxifene	Pharmaceuticals (PHARMA)
Benzenamine, 2-(tetradecyloxy)-	Food contact chemicals (FOODC)
Benzenamine, 4-[(4-aminocyclohexyl)methyl]-	Food contact chemicals (FOODC)
Benzenamine, 4-methyl-N-(4-methylphenyl)-N-phenyl-	Food contact chemicals (FOODC)
Benzenemethanethiol, .alpha.,.alpha.-diphenyl-	Food contact chemicals (FOODC)
Benzodioxolfentanyl	Pharmaceuticals (PHARMA)
Benzoic acid, 2-[(isocyanatosulfonyl)methyl]-, methyl ester	Food contact chemicals (FOODC)
Benzoic acid, 4-(methylsulfonyl)-2-nitro-	Plant protection products (PPP)
Benzonitrile, 4-[[(4-propylphenyl)methylene]amino]-	Food contact chemicals (FOODC)
Benzphetamine	Pharmaceuticals (PHARMA)
benzyl (3,14,25-trihydroxy-2,10,13,21,24-pentaoxo-3,9,14,20,25-pentaazatriacontan-30-yl)carbamate	Food contact chemicals (FOODC)
Benzyl[2-(2-cyanoethoxy)ethyl]diethylammonium chloride	Food contact chemicals (FOODC)
Bis(2-aminoethyl) decyl phosphate	Food contact chemicals (FOODC)
Bis(2-butoxyethyl) decyl phosphite	Food contact chemicals (FOODC)
Bis(2-hydroxypropyl)methyl(octadecyl)ammonium methyl sulphate	Food contact chemicals (FOODC)
Bis[2-[2-isopropyloxazolidin-3-yl]ethyl] adipate	Food contact chemicals (FOODC)
Bis-1,2-(chloromethoxy)ethane	Food contact chemicals (FOODC)
Brofoxine	Pharmaceuticals (PHARMA)
Bromisovalum	Pharmaceuticals (PHARMA)
Bucetin	Pharmaceuticals (PHARMA)
Bunitrolol	Pharmaceuticals (PHARMA)
Butane-1,2,3,4-tetracarboxylic acid	Food contact chemicals (FOODC)
Cadusafos	Plant protection products (PPP)
Calcium bis[(R)-2-[(2,4-dihydroxy-3,3-dimethyl-1-oxobutyl)amino]ethane-1-sulphonate]	Food contact chemicals (FOODC)
Capreomycin IIA	Food contact chemicals (FOODC)
Carbamazepine	Pharmaceuticals (PHARMA)
Carzenide	Pharmaceuticals (PHARMA)
Cetylethylmorpholinium ethosulfate	Personal care products (PCP)
CHEMBL8214	Drugs of abuse (DOA)
Chlortoluron benzoic acid (CGA 15140)	Plant protection products (PPP)
Cipamfylline	Pharmaceuticals (PHARMA)
Clenbuterol	Pharmaceuticals (PHARMA)
Clidinium	Pharmaceuticals (PHARMA)
Clobetasone butyrate	Food contact chemicals (FOODC)
Coumachlor	Food contact chemicals (FOODC)
Cromophene	Pharmaceuticals (PHARMA)
Cryptating agent 222	Food contact chemicals (FOODC)
Cyanophos	Plant protection products (PPP)
Cyclododecanamine	Food contact chemicals (FOODC)
Cyclohexane, 1,1'-(1,1,3-trimethyl-1,3-propanediyl)bis-	Food contact chemicals (FOODC)
Cyclohexanecarbonitrile, 1-[(1,1-dimethylpropyl)azo]-	Food contact chemicals (FOODC)
Cyclohexanemethanamine, 1,3,3-trimethyl-N-(2-methylpropylidene)-5-[(2-methylpropylidene)amino]-	Food contact chemicals (FOODC)
Cyclohexanone, 2,6-bis[(4-azidophenyl)methylene]-	Food contact chemicals (FOODC)
Cyclohexyl[2-(2-methylmorpholino)ethyl]carbodiimide monotoluene-p-sulphonate	Food contact chemicals (FOODC)
Cyclopentynafil	Pharmaceuticals (PHARMA)
Cyclosulfamuron	Plant protection products (PPP)
Cycluron	Plant protection products (PPP)
Cymiazole	Pharmaceuticals (PHARMA)
DALT	Drugs of abuse (DOA)
Decyl 5-oxo-L-prolinate	Food contact chemicals (FOODC)
Deferoxamine	Pharmaceuticals (PHARMA)
Desoxypipradol	Pharmaceuticals (PHARMA)
Dexamethasone	Pharmaceuticals (PHARMA)
D-Fructose-1-phosphate	Food contact chemicals (FOODC)
D-glucitol mono(12-hydroxyoleate)	Food contact chemicals (FOODC)
Diazoxon	Plant protection products (PPP)
Dibutyl N,N'-1,2-ethanediylbis(N-(2-butoxy-2-oxoethyl)glycinate)	Food contact chemicals (FOODC)
Dichloro[2-(3-cyclohexen-1-yl)ethyl]methylsilane	Food contact chemicals (FOODC)
Dichlorodecylmethylsilane	Food contact chemicals (FOODC)
Dichloromethyl(2,4,4-trimethylpentyl)silane	Food contact chemicals (FOODC)
Dichloromethyl(2-phenylpropyl)silane	Food contact chemicals (FOODC)
Dichloromethyl(2-tricyclo[3.3.1.13,7]dec-1-ylethyl)silane	Food contact chemicals (FOODC)
Dichloromethyloctylsilane	Food contact chemicals (FOODC)
Diethyl 5-nitroisophthalate	Phthalates
Diethylcarbamazine	Pharmaceuticals (PHARMA)
diglycol ether sulfate	Glycol ethers
Diltiazem	Pharmaceuticals (PHARMA)
Dimethisoquin	Pharmaceuticals (PHARMA)
Dimethyldivinylsilane	Food contact chemicals (FOODC)
Dimyristylamine	Pharmaceuticals (PHARMA)
Dinortramadol	Pharmaceuticals (PHARMA)
Diphenylsilanediol	Plastic additives (PLAST)
Disodium 3-[2-(2-carboxylatoethoxy)ethyl]-2-heptyl-2,3-dihydro-1H-imidazole-1-propionate	Food contact chemicals (FOODC)
Disodium 5-acetamido-2-[2-(4-isothiocyanato-2-sulphonatophenyl)vinyl]benzenesulphonate	Food contact chemicals (FOODC)
Disodium 8-[[3-[(ethylphenylamino)sulphonyl]-4-methylphenyl]azo]-7-hydroxynaphthalene-1,3-disulphonate	Food contact chemicals (FOODC)
Disodium isoflupredone 21-phosphate	Food contact chemicals (FOODC)
DL-2-(3-trifluoromethyl)phenylglycollic acid	Food contact chemicals (FOODC)
Docosanamide	Plastic additives (PLAST)
Dodecafluoroheptanol	Per- and polyfluoroalkyl substances (PFAS)
Dodecahydro-2,5,8-trimethyl-1,4,7,9b-tetraazaphenalene	Natural toxins (NATOX)
Dodecan-1,12-diylbis(benzyldimethylammonium) dichloride	Food contact chemicals (FOODC)
Doxylamine	Pharmaceuticals (PHARMA)
Drazoxolon	Plant protection products (PPP)
Epinastine	Pharmaceuticals (PHARMA)
Etaconazole	Plant protection products (PPP)
Ethanesulfonic acid, 2-(cyclohexylamino)-	Pharmaceuticals (PHARMA)
Ethanol, 2,2'-(9-octadecen-1-ylimino)bis-	Plastic additives (PLAST)
Ethanol, 2-[(4-methoxy-3-nitrophenyl)sulfonyl]-	Food contact chemicals (FOODC)
Ethanol, 2-[(4-nitrophenyl)thio]-	Food contact chemicals (FOODC)
Ethanol, 2-[2-(4-dodecylphenoxy)ethoxy]-, dihydrogen phosphate	Glycol ethers
Ethyl (2-formamido-1,3-thiazol-4-yl)glyoxylate	Food contact chemicals (FOODC)
Ethyl bis(ethylthio)acetate	Food contact chemicals (FOODC)
Ethyldimethyl(9-octadecenyl)ammonium bromide	Food contact chemicals (FOODC)
Ethylphenidate	Drugs of abuse (DOA)
Etoloxamine	Pharmaceuticals (PHARMA)
Fenbuconazole	Plant protection products (PPP)
Fenitrothion	Plant protection products (PPP)
Fenpiprane	Pharmaceuticals (PHARMA)
Fenpropidin	Plant protection products (PPP)
Fenpropimorph	Plant protection products (PPP)
Fenpyroximate M-19	Plant protection products (PPP)
Flecainide	Pharmaceuticals (PHARMA)
Fluazifop-P-butyl metabolite 4	Plant protection products (PPP)
Flubenzimine	Plant protection products (PPP)
Flumioxazin	Plant protection products (PPP)
Fluorotelomer phosphate monoester (Perfluorodecyl phosphate)	Per- and polyfluoroalkyl substances (PFAS)
Fluphenazine	Pharmaceuticals (PHARMA)
Fluthiacet-methyl	Food contact chemicals (FOODC)
Fomesafen	Plant protection products (PPP)
Formic acid, compound with N-[2-[[2-(2-hydroxyethoxy)ethyl](2-hydroxyethyl)amino]ethyl]oleamide (1:1)	Food contact chemicals (FOODC)
Gallopamil	Pharmaceuticals (PHARMA)
Glufosinate	Plant protection products (PPP)
Glycine, N-(carboxymethyl)-N-(phosphonomethyl)-	Food contact chemicals (FOODC)
Glycogen	Personal care products (PCP)
Guanethidine	Pharmaceuticals (PHARMA)
Guanidine, N,N'''-(iminodi-8,1-octanediyl)bis-	Food contact chemicals (FOODC)
Guanosine	Pharmaceuticals (PHARMA)
Halosulfuron-methyl	Plant protection products (PPP)
Heptadecylamine	Indoor environmental substances (INDOOR)
Hexadecenyl dihydrogen phosphate	Food contact chemicals (FOODC)
Hexane, 1-chloro-6-iodo-	Food contact chemicals (FOODC)
Hydrocortisone 21-hexanoate	Pharmaceuticals (PHARMA)
HYDROXYCETYL PHOS- PHATE	Personal care products (PCP)
imazamÃƒÂ©thabenz	Plant protection products (PPP)
Imazamethabenz-methyl	Plant protection products (PPP)
Imazosulfuron	Plant protection products (PPP)
Imidazo[4,5-d]imidazole-2,5(1H,3H)-dione, 1,3,4,6-tetraacetyltetrahydro-	Food contact chemicals (FOODC)
Imidazolidinyl urea	Personal care products (PCP)
Inositol	Personal care products (PCP)
Iprovalicarb	Plant protection products (PPP)
Irbesartan	Pharmaceuticals (PHARMA)
Lacosamide	Pharmaceuticals (PHARMA)
Lactose	Personal care products (PCP)
Leucylproline	Pharmaceuticals (PHARMA)
Lonazolac	Pharmaceuticals (PHARMA)
l-Tryptophan	Pharmaceuticals (PHARMA)
L-Tyrosine	Pharmaceuticals (PHARMA)
M700F003	Plant protection products (PPP)
Malaoxon	Plant protection products (PPP)
Mebhydrolin	Pharmaceuticals (PHARMA)
Mebutamate	Pharmaceuticals (PHARMA)
Mepivacaine	Pharmaceuticals (PHARMA)
Methanandamide	Drugs of abuse (DOA)
Methaqualone	Pharmaceuticals (PHARMA)
Methohexital	Pharmaceuticals (PHARMA)
Methyl [4-(acetylamino)anilino]methanedithioate	Food contact chemicals (FOODC)
Methyl 2-heptyl-2,3-dihydro-3-[2-(3-methoxy-3-oxopropoxy)ethyl]-1H-imidazole-1-propionate	Food contact chemicals (FOODC)
Methyl 3-(o-nitrophenyl)pyruvate	Food contact chemicals (FOODC)
Methyl 3-amino-5,6-dichloropyrazine-2-carboxylate	Food contact chemicals (FOODC)
Methyl 3-hydroxy-5-nitrobenzo[b]thiophene-3-carboxylate	Food contact chemicals (FOODC)
Methyl hydrogen decylphosphonate	Food contact chemicals (FOODC)
Metizolam (Desmethyletizolam)	Pharmaceuticals (PHARMA)
Metoprolol	Pharmaceuticals (PHARMA)
Miglustat	Pharmaceuticals (PHARMA)
N-(1-Benzylpiperidin-4-yl)propane-1,3-diamine	Food contact chemicals (FOODC)
N-(2,4-dinitrophenyl)-L-serine	Food contact chemicals (FOODC)
N-(2,6-Dimethylphenyl)-2-picolinamide	Food contact chemicals (FOODC)
N-(2-aminoethyl)-N-[2-(4-vinylphenyl)ethyl]ethylenediamine	Food contact chemicals (FOODC)
N-(2-bromo-4-fluorophenyl)acetamide	Food contact chemicals (FOODC)
N'-(3,4-dihydro-1-isoquinolyl)-N,N-diethylethylenediamine dihydrochloride	Food contact chemicals (FOODC)
N-(8-Benzyl-8-azabicyclo[3.2.1]octan-3-ylidene)hydroxylamine	Food contact chemicals (FOODC)
N-(diphosphonomethyl)glycine	Food contact chemicals (FOODC)
N,N'-[1,3-Cyclohexanediylbis(methylene)]bis(2-methyl-1-propanimine)	Food contact chemicals (FOODC)
N,N'-[oxybis(2,1-ethanediyloxymethylene)]bis[N-(butoxymethyl)acrylamide]	Food contact chemicals (FOODC)
N,N'-Bis(1,4-dimethylpentyl)-4-phenylenediamine	Food contact chemicals (FOODC)
N,N'-Bis(1-methylpropyl)-1,4-benzenediamine	Food contact chemicals (FOODC)
N,N-diethyl-3,7-dimethyloct-2-ene-1-amine	Food contact chemicals (FOODC)
N,N-Dimethyl-1-hexadecanamine	Plastic additives (PLAST)
N,N-Dimethyl-1-octadecanamine	Personal care products (PCP)
N,N-Dimethyltetradecylamine	Personal care products (PCP)
N,N-Dimethyltridecylamine	Food contact chemicals (FOODC)
N,N-Dioctyl-p-anisidine	Food contact chemicals (FOODC)
N,O-Didesmethylvenlafaxine	Pharmaceuticals (PHARMA)
N-[(triethoxysilyl)methyl]cyclohexylamine	Plastic additives (PLAST)
N-[[5-(dimethylamino)-1-naphthyl]sulphonyl]-DL-isoleucine	Food contact chemicals (FOODC)
N-[1-methyl-2-(1-piperidyl)ethyl]pyridin-2-amine	Food contact chemicals (FOODC)
N'-[2-(methacryloyloxy)ethyl]-N,N,N,N',N'-pentamethyl-N,N'-(2-hydroxypropane-1,3-diyl)diammonium dichloride	Food contact chemicals (FOODC)
N-[2-(trifluoromethyl)phenyl]acetamide	Food contact chemicals (FOODC)
N-[2,5-Dichloro-4-(1H-pyrrol-1-yl)phenyl]-N'-hydroxyiminoformamide	Food contact chemicals (FOODC)
N-[3-(dimethoxymethylsilyl)-2-methylpropyl]ethylenediamine	Food contact chemicals (FOODC)
N-[3-[(aminocarbonyl)amino]phenyl]-3-hydroxy-4-[(4-methyl-2-nitrophenyl)azo]naphthalene-2-carboxamide	Food contact chemicals (FOODC)
N-[5-(2-propynylthio)-1,3,4-thiadiazol-2-yl]acetamide	Food contact chemicals (FOODC)
N1-(4-Fluorophenyl)-3-(2-thienyl)acrylamide	Food contact chemicals (FOODC)
N2-(1-benzyl-4-piperidyl)butane-1,2-diamine	Food contact chemicals (FOODC)
N-amidinodecan-1-amide	Food contact chemicals (FOODC)
N-Amidinododecanamide	Pharmaceuticals (PHARMA)
N-butyl-5-nitro-2-(2-propynyloxy)benzamide	Food contact chemicals (FOODC)
N-carboxymethyl-N-(2-(2-hydroxyethoxy)ethyl)glycin	Food contact chemicals (FOODC)
N-desmethyl diltiazem	Pharmaceuticals (PHARMA)
N-desmethylpheniramine	Pharmaceuticals (PHARMA)
N-hexyl-1H-adenine	Food contact chemicals (FOODC)
Niflumic acid met 10 -256	Surfactants (SURF)
N-Isodecylisotridecylamine	Food contact chemicals (FOODC)
N-Isononylcyclohexylamine	Food contact chemicals (FOODC)
N-Methyldidecylamine	Indoor environmental substances (INDOOR)
NNEI-5Cl	Drugs of abuse (DOA)
N-Nitrosodicyclohexylamine	Pharmaceuticals (PHARMA)
Nomifensine	Pharmaceuticals (PHARMA)
Nordiltiazem	Pharmaceuticals (PHARMA)
Nordoxepin	Pharmaceuticals (PHARMA)
Norpipanone [INN:BAN:DCF]	Drugs of abuse (DOA)
Norvenlafaxine	Pharmaceuticals (PHARMA)
N-Stearylbenzylamine	Indoor environmental substances (INDOOR)
Octadecanamide, N-[2-(diethylamino)ethyl]-	Personal care products (PCP)
octadecene	Plastic additives (PLAST)
Octafluoronaphthalene	Per- and polyfluoroalkyl substances (PFAS)
Octafluorotetrahydrothiophene 1,1-dioxide	Per- and polyfluoroalkyl substances (PFAS)
octoglycol ether sulfate	Food contact chemicals (FOODC)
O-Desmethyl Venlafaxine	Pharmaceuticals (PHARMA)
O-Desmethylsulpiride	Food contact chemicals (FOODC)
Oleyldimethylamine	Personal care products (PCP)
Oseltamivir	Pharmaceuticals (PHARMA)
Oxiranylmethyl [[1,3,3-trimethyl-5-[[(oxiranylmethoxy)carbonyl]amino]cyclohexyl]methyl]carbamate	Food contact chemicals (FOODC)
Pamidronic acid	Pharmaceuticals (PHARMA)
Parathion	Plant protection products (PPP)
Parathion-methyl	Plant protection products (PPP)
Pebulate	Plant protection products (PPP)
Perfluorobutane sulfonamido amine	Per- and polyfluoroalkyl substances (PFAS)
Perfluoroglutaric anhydride	Per- and polyfluoroalkyl substances (PFAS)
Phenallymal	Pharmaceuticals (PHARMA)
Pheniramine	Pharmaceuticals (PHARMA)
Phenol, 2,4-bis(1,1-dimethylethyl)-, sodium salt	Industrial chemicals (IND)
Phenol, 2,4-dichloro-3-methyl-6-nitro-	Food contact chemicals (FOODC)
Phenyl sulfoxide	Food contact chemicals (FOODC)
Picric acid	Pharmaceuticals (PHARMA)
Pilocarpine	Pharmaceuticals (PHARMA)
Piperidine, 1-dodecyl-	Food contact chemicals (FOODC)
p-nitrophenyl N-(tert-butoxycarbonyl)-L-leucinate	Food contact chemicals (FOODC)
Prilocaine	Pharmaceuticals (PHARMA)
Primaquine	Pharmaceuticals (PHARMA)
Procyazine	Plant protection products (PPP)
Propamocarb Manuel	Plant protection products (PPP)
Propyl dichlorodithiophosphate	Food contact chemicals (FOODC)
Propyphenazone	Pharmaceuticals (PHARMA)
Proquazone	Pharmaceuticals (PHARMA)
Pyrazolynate	Plant protection products (PPP)
Pyrazoxyfen	Plant protection products (PPP)
Quinoline, 2-(phenylthio)-	Pharmaceuticals (PHARMA)
Quinupramine	Pharmaceuticals (PHARMA)
Raffinose	Food contact chemicals (FOODC)
Ramipril	Pharmaceuticals (PHARMA)
Rhodamine 6G	Food contact chemicals (FOODC)
Riluzole	Pharmaceuticals (PHARMA)
Rivaroxaban Manuel	Pharmaceuticals (PHARMA)
Rivastigmine	Pharmaceuticals (PHARMA)
Saccharin N-(2-acetic acid ethyl ester)	Pharmaceuticals (PHARMA)
Salvianolic acid A	Pharmaceuticals (PHARMA)
Sertraline	Pharmaceuticals (PHARMA)
Sodium 1,2-dihydro-6-hydroxy-1,4-dimethyl-2-oxo-3-pyridinesulphonate	Food contact chemicals (FOODC)
Sodium 1-amino-4-[(2,6-diethyl-4-methylphenyl)amino]-9,10-dihydro-9,10-dioxoanthracene-2-sulphonate	Food contact chemicals (FOODC)
Sodium 4-hydroxy-5-(2-hydroxy-p-anisoyl)-2-methoxybenzenesulphonate	Plastic additives (PLAST)
Sodium 4-perfluorohexenyloxybenzenesulfonate	Per- and polyfluoroalkyl substances (PFAS)
Sodium 5-[(4,5-dihydro-3-methyl-5-oxo-1-phenyl-1H-pyrazol-4-yl)azo]-4-hydroxytoluene-3-sulphonate	Food contact chemicals (FOODC)
Sodium a-hydroxy-m-nitrotoluene-a-sulphonate	Food contact chemicals (FOODC)
Sodium bis(2-hydroxyethyl)dithiocarbamate	Plant protection products (PPP)
Sodium hexadecadienyl sulphate	Food contact chemicals (FOODC)
Sodium hexadecenyl sulphate	Surfactants (SURF)
SODIUM STEAROAM- PHOACETATE	Personal care products (PCP)
Solanidine	Natural toxins (NATOX)
Solasodine	Natural toxins (NATOX)
Stearoxypropyl dimethylamine	Personal care products (PCP)
s-Triazine, 2,4-bis(methylthio)-6-chloro-	Food contact chemicals (FOODC)
Sulfometuron-methyl	Plant protection products (PPP)
Telmisartan	Pharmaceuticals (PHARMA)
Teoprolol	Pharmaceuticals (PHARMA)
Terfenadine	Pharmaceuticals (PHARMA)
Tetradecenyl dihydrogen phosphate	Plastic additives (PLAST)
TFNA (metabolite flonicamid)	Plant protection products (PPP)
Thiodimethyl Sildenafil	Pharmaceuticals (PHARMA)
Thioridazine	Pharmaceuticals (PHARMA)
Tolfenamic acid	Pharmaceuticals (PHARMA)
Tolpropamine	Pharmaceuticals (PHARMA)
Tolycaine	Pharmaceuticals (PHARMA)
Tomatidine	Natural toxins (NATOX)
Trandolapril	Pharmaceuticals (PHARMA)
Tributylamine	Plastic additives (PLAST)
Trichloro(cyclohexyl)silane	Food contact chemicals (FOODC)
Tridemorph	Plant protection products (PPP)
Tridodecylamine	Personal care products (PCP)
Triethylene glycol diacetate	Food contact chemicals (FOODC)
Trifluoroacetic acid--2-(cyclopropylmethyl)-2,5-diazabicyclo[2.2.1]heptane (2/1)	Food contact chemicals (FOODC)
Triisopropanolamine	Plastic additives (PLAST)
Triphenylsilanol	Pharmaceuticals (PHARMA)
Trisodium nitrilotrimethanesulphinate	Food contact chemicals (FOODC)
Venlafaxine	Pharmaceuticals (PHARMA)
Vernolate	Plant protection products (PPP)
Xanthosine	Food contact chemicals (FOODC)
Zinterol	Pharmaceuticals (PHARMA)

## Sheet: Figure 4b
Name	Use category	Found in LC or GC
(2R)-3-(acetyloxy)-2-[(2-amino-6-oxo-6,9-dihydro-3h-purin-9-yl)methoxy]propyl (2s)-2-amino-3-methylbutanoate, hydrochloride	Food contact chemicals (FOODC)	Yes
(Benzylphenylamino)acetonitrile	Industrial chemicals (IND)	No
(R)-1-(tert-butoxycarbonyl)-2-methylpyrrolidine-2-carboxylic acid	Food contact chemicals (FOODC)	No
(Z)-1-(octadec-9-enylamino)propan-2-ol	Industrial chemicals (IND)	No
[(1-nitro-2-naphthyl)oxy]acetic acid	Food contact chemicals (FOODC)	No
[(2,2,3,4,4,4-hexafluorobutoxy)methyl]oxirane	Per- and polyfluoroalkyl substances (PFAS)	No
[(4S,5S)-4-benzyl-2-oxo-5-oxazolidinyl]methyl 4-nitrobenzenesulfonate	Food contact chemicals (FOODC)	No
[[(6-aminohexyl)amino]methyl]dimethylphenol	Food contact chemicals (FOODC)	No
[[1-(chloromethyl)-2-(octyloxy)ethoxy]methyl]oxirane	Food contact chemicals (FOODC)	No
[bis(2-hydroxyethyl)]methyl[2-[(1-oxooctadecyl)oxy]ethyl]ammonium methyl sulphate	Food contact chemicals (FOODC)	No
1-(2-Bromoethyl)-4-ethyl-1,4-dihydro-5H-tetrazol-5-one	Food contact chemicals (FOODC)	No
1-(2-Hydroxy-2-phenylethyl)-3-[3-(trifluoromethyl)phenyl]urea	Food contact chemicals (FOODC)	No
1-(4-(Methylsulphonyl)phenyl)ethan-1-one	Food contact chemicals (FOODC)	No
1-(4-(trans-4-heptylcyclohexyl)phenyl)ethane	Food contact chemicals (FOODC)	No
1-(4-Methyl-1H-indol-3-yl)butan-2-amine	Food contact chemicals (FOODC)	No
1-(4-Methylpiperazino)-2-[(2-phenylquinoline-4-yl)oxy]ethan-1-one but-2-ene-dioic acid	Pharmaceuticals (PHARMA)	No
1-(9H-fluoren-9-ylmethyl) hydrogen (S)-pyrrolidine-1,2-dicarboxylate	Industrial chemicals (IND)	No
1-(Cyclopropylmethyl)-4-[4-(trifluoromethoxy)phenyl]tetrahydropyrazine-2,5-dione	Per- and polyfluoroalkyl substances (PFAS)	No
1-(dodecyloxy)-3-[(2-hydroxyethyl)amino]propan-2-ol	Plastic additives (PLAST)	No
1-(methyloctadecylamino)propan-2-ol	Industrial chemicals (IND)	No
1,1'-(Dodecane-1,12-diyl)bis-1H-pyrrole-2,5-dione	Food contact chemicals (FOODC)	Yes
1,1,1,5,5,5-Hexafluoro-4-[2-(4-nitrophenyl)hydrazono]pentan-2-one	Food contact chemicals (FOODC)	No
1,1,-Trimethyl-3-phenylindane	Personal care products (PCP)	No
1,1-Dichloro-2-oxo-2-p-tolylethyl thiocyanate	Food contact chemicals (FOODC)	No
1,1-dimethyl-1-(pentafluorophenyl)silylamine	Industrial chemicals (IND)	No
1,2-Anthracenedicarboxylic acid, 7-acetyl-6-ethyl-9,10-dihydro-3,5,8-trihydroxy-9,10-dioxo-	Food contact chemicals (FOODC)	No
1,2-Ethanediamine, N-[2-(dimethylamino)ethyl]-N',N'-dimethyl-N-phenyl-	Food contact chemicals (FOODC)	No
1,3,2-Dioxaphospholane, 2-butoxy-, 2-oxide	Food contact chemicals (FOODC)	No
1,3,5-Triazine-2,4,6(1H,3H,5H)-trione, trihydrazone	Food contact chemicals (FOODC)	No
1,3-bis(1-methyl-2-pyrrolidinyl)acetone, compound with picric acid (1:2)	Food contact chemicals (FOODC)	No
1,3-Dimorpholinopropan-2-ol	Food contact chemicals (FOODC)	Yes
1,4,7,13,16,19-hexaoxa-10,22-diazacyclotetracosane	Food contact chemicals (FOODC)	No
1,4-Benzenediamine, 2,5-diethoxy-N-ethyl-	Food contact chemicals (FOODC)	No
1,5-dihydroxy-4-[m-(1-hydroxyethyl)anilino]-8-nitroanthraquinone	Food contact chemicals (FOODC)	No
1-[(3,3-Diphenylpropyl)(methyl)amino]-2-methylpropan-2-ol	Pharmaceuticals (PHARMA)	No
1-[(4-phenyl-4-piperidyl)carbonyl]pyrrolidine monohydrochloride	Pharmaceuticals (PHARMA)	No
1-[2-(methacryloyloxy)-1-methylethyl] hydrogen sulphophthalate	Phthalates	No
1-[3-Chloro-5-(trifluoromethyl)phenyl]-2,2,2-trifluoroethan-1-one	Industrial chemicals (IND)	No
10-Phenyldecanoic acid	Food contact chemicals (FOODC)	Yes
11-Aminoundecanoic acid	Plastic additives (PLAST)	Yes
1-Benzyl-3-[2-(2-furyl)vinyl]-4,5-dihydro-1H-pyrazole	Food contact chemicals (FOODC)	No
1-Bromo-4-(4-ethylcyclohexyl)benzene	Food contact chemicals (FOODC)	No
1-Decanamine, N-methyl-N-octyl-	Food contact chemicals (FOODC)	No
1-Docosanamine	Plant protection products (PPP)	No
1-Dodecanamine, N-dodecyl-N-methyl-	Indoor environmental substances (INDOOR)	No
1-ethyl-2-sulphonatoquinolinium	Food contact chemicals (FOODC)	No
1-ethyl-4,5-dihydro-3-(2-hydroxyethyl)-2-pentadecyl-1H-imidazolium ethyl sulphate	Food contact chemicals (FOODC)	No
1H,1H-Perfluorooctyl acrylate	Per- and polyfluoroalkyl substances (PFAS)	No
1-Hexanamine, 2-ethyl-N,N-bis(2-ethylhexyl)-	Industrial chemicals (IND)	No
1H-Imidazole, 1-dodecyl-	Food contact chemicals (FOODC)	No
1H-Imidazole, 2-undecyl-	Food contact chemicals (FOODC)	No
1H-Indene, octahydro-1,1,2,3,3-pentamethyl-	Personal care products (PCP)	No
1-Hydroxymethyltriazolam. alpha-Hydroxy-Triazolam	Pharmaceuticals (PHARMA)	No
1-Methyl-4-BenzylpiperazineÃ‚Â (MBZP)	Pharmaceuticals (PHARMA)	No
1-Octanamine, 7-methyl-N,N-bis(7-methyloctyl)-	Food contact chemicals (FOODC)	No
1-Pentadecene	Food contact chemicals (FOODC)	Yes
1-Propanamine, 3-(hexadecyloxy)-	Food contact chemicals (FOODC)	No
1-Propanamine, 3-(tetradecyloxy)-	Food contact chemicals (FOODC)	No
1-Propanamine, 3-dibenz[b,e]oxepin-11(6H)-ylidene-N-methyl-	Pharmaceuticals (PHARMA)	No
1-Propanesulfonic acid, 3-(cyclohexylamino)-	Pharmaceuticals (PHARMA)	No
1-Propanethiol, 2,3-bis[(2-mercaptoethyl)thio]-	Industrial chemicals (IND)	No
1-Tetradecanamine, N,N-dimethyl-, N-oxide	Personal care products (PCP)	No
1-Tridecanamine, N-tridecyl-	Industrial chemicals (IND)	No
2-((Dimethylamino)methyl)-4-isononylphenol	Food contact chemicals (FOODC)	Yes
2-(1-Piperazinyl)-4-amino-6,7-dimethoxyquinazoline	Pharmaceuticals (PHARMA)	Yes
2-(2-(2-Thienyl)ethyl)benzoic acid	Food contact chemicals (FOODC)	Yes
2-(Acetyl(2-((1-oxohexadecyl)amino)ethyl)amino)ethyl acetate	Food contact chemicals (FOODC)	Yes
2-(Dimethoxymethyl)quinoxaline 1,4-dioxide	Industrial chemicals (IND)	Yes
2-(dimethoxyphosphinyl)ethyl laurate	Food contact chemicals (FOODC)	No
2-(dimethylamino)ethyl 3-[2-(dimethylamino)ethoxy]isobutyrate	Food contact chemicals (FOODC)	No
2-(Hexadecyloxy)pyridine	Food contact chemicals (FOODC)	Yes
2-(hydroxymethyl)-2-methylpentyl isopropyl-carbamate	Food contact chemicals (FOODC)	No
2-(Methylsulfonyl)-3-(pyrazin-2-ylamino)acrylonitrile	Food contact chemicals (FOODC)	No
2-(N-(o-Methoxyphenyl)carbamoyl)-3-naphthyl acetate	Food contact chemicals (FOODC)	Yes
2-(Perfluorobutyl)ethyl acrylate	Per- and polyfluoroalkyl substances (PFAS)	No
2,2'-((3-(Dodecyloxy)propyl)imino)bisethanol	Food contact chemicals (FOODC)	Yes
2,2'-(Octadecylimino)diethanol	Personal care products (PCP)	No
2,2,2-trifluoro-1-(trifluoromethyl)ethyl toluene-p-sulphonate	Food contact chemicals (FOODC)	No
2,2,2-trifluoro-N-(4-mercaptophenyl)acetamide	Food contact chemicals (FOODC)	No
2,2,2-trifluoro-N-methyl-N-(trifluoroacetyl)acetamide	Food contact chemicals (FOODC)	No
2,2'-[1-(2-dodecenyl)ethane-1,2-diyl]bis-2-oxazoline-4,4-dimethanol	Food contact chemicals (FOODC)	No
2,2'-Azobis[2,4-dimethylvaleronitrile]	Food contact chemicals (FOODC)	No
2,2-DIPHENYLETHYLAMINE,N,N-DIMETHYL	Pharmaceuticals (PHARMA)	No
2,2'-iminobis[4,6-diamino-1,3,5-triazine]	Food contact chemicals (FOODC)	No
2',3'-Dideoxycytidine	Pharmaceuticals (PHARMA)	No
2,3-Dihydro-1,4-benzodioxin-2-yl(piperazin-1-yl)methanone	Pharmaceuticals (PHARMA)	No
2,4(1H,3H)-Pyrimidinedione, 6-(chloromethyl)-	Pharmaceuticals (PHARMA)	No
2,4,10-Trioxa-7-azaundecan-11-oic acid, 7-[4-[(2-cyano-4-nitrophenyl)azo]-3-methylphenyl]-3-oxo-, methyl ester	Industrial chemicals (IND)	No
2,4,4'-Trihydroxybenzophenone	Personal care products (PCP)	Yes
2,4,6-Tribenzyl-1,3,5-trioxane	Food contact chemicals (FOODC)	No
2,4,6-tris(isopropyl)-1,3,2-dioxaphosphorinane	Food contact chemicals (FOODC)	No
2,4-Dichloro-6-morpholino-1,3,5-triazine	Industrial chemicals (IND)	No
2,4-dihydro-4-methyl-5-(trifluoromethyl)-3H-1,2,4-triazole-3-thione	Food contact chemicals (FOODC)	No
2,4'-Diisocyanatodiphenyl sulfide	Industrial chemicals (IND)	No
2,4-dinitro Benzenesulfonic acid dihydrate	Industrial chemicals (IND)	No
2-[(1,1-dimethylethyl)azo]-2,4-dimethylvaleronitrile	Food contact chemicals (FOODC)	No
2-[(4,5-diamino-1-naphthyl)azo]-5-nitrobenzenesulphonic acid	Food contact chemicals (FOODC)	No
2-[(acetyl)[2-(stearoylamino)ethyl]amino]ethylacetate	Food contact chemicals (FOODC)	No
2-[(o-nitrophenyl)azo]-p-cresol	Industrial chemicals (IND)	No
2-{[2,2,2-Trifluoro-1-[(isopropoxycarbonyl)amino]-1-(trifluoromethyl)ethyl]amino}benzoic acid	Food contact chemicals (FOODC)	No
2-{4-[2-(Trifluoromethyl)quinolin-4-yl]piperazino}ethan-1-ol	Food contact chemicals (FOODC)	Yes
2-{4-[3-(5-Fluoro-1H-indol-3-yl)propyl]piperazino}-N-phenylacetamide fumarate	Food contact chemicals (FOODC)	No
2-Amino-1-decyl-1,5-dihydro-4H-imidazol-4-one	Food contact chemicals (FOODC)	Yes
2-Amino-1-dodecyl-1,5-dihydro-4H-imidazol-4-one	Food contact chemicals (FOODC)	No
2-Amino-4-((4-(4,5-dihydro-3-methyl-5-oxo-1H-pyrazol-1-yl)benzoyl)amino)benzenesulphonic acid	Food contact chemicals (FOODC)	No
2-Amino-N-cyclohexyl-N-methylbenzylamine	Pharmaceuticals (PHARMA)	No
2-bromo-3,4-dihydronaphthalen-1(2H)-one	Food contact chemicals (FOODC)	No
2-Bromo-5-octylthiophene	Surfactants (SURF)	No
2-Bromo-N,N-dibutylacetamide	Food contact chemicals (FOODC)	No
2-chloro-3-(phenylsulphonyl)acrylonitrile	Industrial chemicals (IND)	No
2-Chloro-4-isocyanatoanisole	Food contact chemicals (FOODC)	No
2-Chloro-5-nitropyrimidin-4-amine	Industrial chemicals (IND)	No
2-Chloro-6-cyclohexyl-4-nitrophenol	Industrial chemicals (IND)	No
2-Cyanopropan-2-yl benzenecarbodithioate	Plastic additives (PLAST)	No
2'-deoxy-5-iodouridine 3',5'-diacetate	Food contact chemicals (FOODC)	No
2-ethoxyethyl 4-nitrobenzoate	Personal care products (PCP)	No
2-Methyl-N-(2-morpholino-3-pyridinyl)-6-(trifluoromethyl)nicotinamide	Food contact chemicals (FOODC)	No
2-Phenoxyethyl p-hydroxybenzoate	Personal care products (PCP)	No
2-Piperidinobenzothiazole	Food contact chemicals (FOODC)	No
2-Propenoic acid, 2-methyl-, hexadecyl ester	Plastic additives (PLAST)	No
2-Propenoic acid, 2-methyl-, tetradecyl ester	Plastic additives (PLAST)	No
2-thien-2-ylthiazolidine-4-carboxylic acid	Pharmaceuticals (PHARMA)	No
3-((5-(3-Acetoxy-2,2-dimethylpropylideneamino)-1,3,3-trimethylcyclohexyl)methylimino)-2,2-dimethylpropyl acetate	Industrial chemicals (IND)	Yes
3-((Perfluoropentylsulfonyl)amino)-N,N,N-trimethylpropanaminium chloride	Per- and polyfluoroalkyl substances (PFAS)	No
3-(Chloromethyl)-1,2,3-benzotriazin-4(3H)-one	Plant protection products (PPP)	No
3-(D-apio-ÃŸ-D-furanosyloxy)-1,8-dihydroxy-6-methylanthraquinone	Food contact chemicals (FOODC)	No
3,3'-[Oxybis(ethane-2,1-diyloxy)]dipropan-1-amine	Plastic additives (PLAST)	No
3,4-dichlorophenylguanidinium nitrate	Food contact chemicals (FOODC)	No
3,5-Dibromo-2-pyridylamine	Food contact chemicals (FOODC)	No
3,5-dihydroxyphenyl 6-diazo-5,6-dihydro-5-oxonaphthalene-1-sulphonate	Industrial chemicals (IND)	No
3,9-diphenoxy-2,4,8,10-tetraoxa-3,9-diphosphaspiro[5.5]undecane	Industrial chemicals (IND)	No
3-[(2,6-dichlorophenyl)methylene]-N-hydroxycarbazamidine hydrochloride	Pharmaceuticals (PHARMA)	No
3-[(3R)-3-Amino-1,2,3,4-tetrahydro-9H-carbazol-9-yl]propanoic acid	Industrial chemicals (IND)	No
3-[[(5-amino-1,3,3-trimethylcyclohexyl)methyl]amino]propiononitrile	Industrial chemicals (IND)	No
3-[[3-[[(2-cyanoethyl)amino]methyl]-3,5,5-trimethylcyclohexyl]amino]propiononitrile	Food contact chemicals (FOODC)	No
3-[4-(Trifluoromethoxy)phenyl]acrylic acid	Pharmaceuticals (PHARMA)	No
3-{[(Cyanoimino)(methylthio)methyl]amino}-2-oxoazepane	Pharmaceuticals (PHARMA)	No
3-acetoxy-a,a,a-trifluoro-p-toluic acid	Pharmaceuticals (PHARMA)	No
3-carboxylato-1-[2-hydroxy-3-[(4-hydroxy-2-butenyl)oxy]propyl]pyridinium sodium chloride	Food contact chemicals (FOODC)	No
3-Chloro-2-(chloromethyl)-2-methylpropan-1-ol	Food contact chemicals (FOODC)	No
3-Hydroxy-1-[3-(trifluoromethyl)phenyl]pyrazin-2(1H)-one	Food contact chemicals (FOODC)	No
3-MBZP	Pharmaceuticals (PHARMA)	No
3-Methylnorfentanyl	Drugs of abuse (DOA)	No
4-(bromomethyl)azobenzene	Food contact chemicals (FOODC)	No
4-(methylsulphonyl)-3-nitrobenzoic acid	Pharmaceuticals (PHARMA)	No
4-(Phenylamino)piperidine-4-methylamine	Food contact chemicals (FOODC)	No
4,4'-(diphenylmethylene)bis[1,1-dimethylsemicarbazide]	Industrial chemicals (IND)	No
4,4-bis(4-fluorophenyl)butyric acid	Food contact chemicals (FOODC)	No
4,4'-Methylenebis(2,6-xylidine)	Food contact chemicals (FOODC)	No
4-[5-(Trifluoromethyl)-1H-pyrazol-3-yl]pyridine	Food contact chemicals (FOODC)	No
4-Amino-2,6-dinitrobenzoesÃƒÂ¤ure	Food contact chemicals (FOODC)	No
4-amino-5-nitro-o-anisic acid	Pharmaceuticals (PHARMA)	No
4-Bromophenyl cyclopropyl ketone	Food contact chemicals (FOODC)	No
4-Chloro-3,5-dinitrobenzamide	Food contact chemicals (FOODC)	No
4-Chloro-6-nitro-o-cresyl acetate	Industrial chemicals (IND)	No
4-Ethylphenyl 2-thienyl ketone	Food contact chemicals (FOODC)	No
4-Heptyldiphenylamine	Industrial chemicals (IND)	No
4-methoxy-6-(2-nitro-1-propenyl)-1,3-benzodioxole	Food contact chemicals (FOODC)	No
4-nitrophenyl N-[(1,1-dimethylethoxy)carbonyl]glycinate	Food contact chemicals (FOODC)	No
4-nitrophenyl N-[(1,1-dimethylethoxy)carbonyl]-L-alaninate	Food contact chemicals (FOODC)	No
4-tert-butyl hydrogen N-[(tert-butoxy)carbonyl]-L-aspartate, compound with dicyclohexylamine (1:1)	Industrial chemicals (IND)	No
4-Vinylbenzyl perfluorooctanoate	Per- and polyfluoroalkyl substances (PFAS)	No
5-(Aminosulphonyl)-2-methoxybenzoyl chloride	Pharmaceuticals (PHARMA)	No
5,5'-(propane-1,3-diyl)bisimidazolidine-2,4-dione	Food contact chemicals (FOODC)	No
5,5'-Oxybis(2-benzofuran-1,3-dione)	Phthalates	No
5,7-Dichloro tryptamine	Pharmaceuticals (PHARMA)	No
5-[[4-[benzylethylamino]phenyl]azo]-1,4-dimethyl-1H-1,2,4-triazolium methyl sulphate	Industrial chemicals (IND)	No
5-Amino-4-hydroxybenzene-1,3-disulphonic acid	Food contact chemicals (FOODC)	No
5-amino-4-phenylthiazole-2(3H)-thione	Food contact chemicals (FOODC)	No
5-Chloro-1H-indole-2,3-dione	Industrial chemicals (IND)	No
5-fluoro-2,4-dinitroaniline	Industrial chemicals (IND)	No
5H-Cyclopenta[h]quinazoline, 6,7,8,9-tetrahydro-7,7,8,9,9-pentamethyl-	Personal care products (PCP)	No
5-hydroxy-4-(hydroxymethyl)-6-methyl-3-pyridylmethyl dihydrogen phosphate	Pharmaceuticals (PHARMA)	No
5-MeO-DALT	Drugs of abuse (DOA)	Yes
5-MeO-TMT	Drugs of abuse (DOA)	Yes
5-nonyl-1H-1,2,4-triazol-3-amine monohydrochloride	Food contact chemicals (FOODC)	No
6-[(2-hydroxyethyl)sulphonyl]benzoxazol-2(3H)-one	Food contact chemicals (FOODC)	No
6-Quinoxalinecarbonyl chloride, 2,3-dichloro-	Food contact chemicals (FOODC)	No
7-(Diethylamino)-5-methyl-3-phenyl[1,3]thiazolo[4,5-d]pyrimidine-2(3H)-thione	Food contact chemicals (FOODC)	No
7-(ethylamino)-4-(trifluoromethyl)-2-benzopyrone	Industrial chemicals (IND)	No
7,7-dichloro-a,a,6-trimethylbicyclo[4.1.0]heptane-3-methanol	Food contact chemicals (FOODC)	No
8-amino-2-methyl-4-phenyl-1,2,3,4-tetrahydroisoquinolin-2-ium	Food contact chemicals (FOODC)	No
8-Chloro-3,4-dihydro-2H-1,6-benzothiazocin-5(6H)-one	Food contact chemicals (FOODC)	No
9-(2-carboxy-4-isothiocyanatophenyl)-3,6-bis(dimethylamino)xanthylium chloride	Pharmaceuticals (PHARMA)	No
9,10-Anthracenedione, 1-amino-4-(phenylthio)-	Industrial chemicals (IND)	No
9-Octadecen-1-amine, hydrofluoride	Personal care products (PCP)	No
a1-(chloromethyl)-a4-(hydroxymethyl)-1H-imidazole-1,4-diethanol	Food contact chemicals (FOODC)	No
Acebutolol	Pharmaceuticals (PHARMA)	Yes
Acetic acid, 2-cyano-, 1,1'-[2,2-bis[[(cyanoacetyl)oxy]methyl]-1,3-propanediyl] ester	Food contact chemicals (FOODC)	No
Acetylsulfapyridin-O-glukuronid	Food contact chemicals (FOODC)	No
Adenosine	Pharmaceuticals (PHARMA)	Yes
Adrenalone	Pharmaceuticals (PHARMA)	No
Aflatoxin M1	Natural toxins (NATOX)	No
AGN-PC-0BUZ7K	Drugs of abuse (DOA)	No
Allopurinol riboside	Pharmaceuticals (PHARMA)	Yes
alpha,alpha,alpha-Trifluoro-o-toluoyl chloride	Food contact chemicals (FOODC)	No
Alprenolol	Pharmaceuticals (PHARMA)	Yes
Alypin	Pharmaceuticals (PHARMA)	No
Amines, C16-22-alkyl	Food contact chemicals (FOODC)	Yes
Aminocarb (Metacil)	Plant protection products (PPP)	No
Amiterol	Pharmaceuticals (PHARMA)	No
Amitriptyline	Pharmaceuticals (PHARMA)	Yes
Amorolfine	Pharmaceuticals (PHARMA)	No
Anagrelide	Pharmaceuticals (PHARMA)	No
Anandamide (AEA)	Drugs of abuse (DOA)	Yes
Argininosuccinic acid	Food contact chemicals (FOODC)	Yes
Atenolol met 6 - 264	Pharmaceuticals (PHARMA)	Yes
Aureothricin	Pharmaceuticals (PHARMA)	No
Avanafil	Food contact chemicals (FOODC)	No
Azacyclonol	Pharmaceuticals (PHARMA)	No
Baquiloprim	Pharmaceuticals (PHARMA)	No
Bazedoxifene	Pharmaceuticals (PHARMA)	No
Benzenamine, 2-(tetradecyloxy)-	Food contact chemicals (FOODC)	No
Benzenamine, 4-[(4-aminocyclohexyl)methyl]-	Food contact chemicals (FOODC)	No
Benzenamine, 4-methyl-N-(4-methylphenyl)-N-phenyl-	Food contact chemicals (FOODC)	No
Benzenemethanethiol, .alpha.,.alpha.-diphenyl-	Food contact chemicals (FOODC)	No
Benzodioxolfentanyl	Pharmaceuticals (PHARMA)	No
Benzoic acid, 2-[(isocyanatosulfonyl)methyl]-, methyl ester	Food contact chemicals (FOODC)	No
Benzoic acid, 4-(methylsulfonyl)-2-nitro-	Plant protection products (PPP)	No
Benzonitrile, 4-[[(4-propylphenyl)methylene]amino]-	Food contact chemicals (FOODC)	No
Benzphetamine	Pharmaceuticals (PHARMA)	No
benzyl (3,14,25-trihydroxy-2,10,13,21,24-pentaoxo-3,9,14,20,25-pentaazatriacontan-30-yl)carbamate	Food contact chemicals (FOODC)	No
Benzyl[2-(2-cyanoethoxy)ethyl]diethylammonium chloride	Food contact chemicals (FOODC)	No
Bis(2-aminoethyl) decyl phosphate	Food contact chemicals (FOODC)	No
Bis(2-butoxyethyl) decyl phosphite	Food contact chemicals (FOODC)	No
Bis(2-hydroxypropyl)methyl(octadecyl)ammonium methyl sulphate	Food contact chemicals (FOODC)	No
Bis[2-[2-isopropyloxazolidin-3-yl]ethyl] adipate	Food contact chemicals (FOODC)	No
Bis-1,2-(chloromethoxy)ethane	Food contact chemicals (FOODC)	No
Brofoxine	Pharmaceuticals (PHARMA)	No
Bromisovalum	Pharmaceuticals (PHARMA)	No
Bucetin	Pharmaceuticals (PHARMA)	Yes
Bunitrolol	Pharmaceuticals (PHARMA)	Yes
Butane-1,2,3,4-tetracarboxylic acid	Food contact chemicals (FOODC)	No
Cadusafos	Plant protection products (PPP)	Yes
Calcium bis[(R)-2-[(2,4-dihydroxy-3,3-dimethyl-1-oxobutyl)amino]ethane-1-sulphonate]	Food contact chemicals (FOODC)	No
Capreomycin IIA	Food contact chemicals (FOODC)	No
Carbamazepine	Pharmaceuticals (PHARMA)	Yes
Carzenide	Pharmaceuticals (PHARMA)	No
Cetylethylmorpholinium ethosulfate	Personal care products (PCP)	No
CHEMBL8214	Drugs of abuse (DOA)	No
Chlortoluron benzoic acid (CGA 15140)	Plant protection products (PPP)	No
Cipamfylline	Pharmaceuticals (PHARMA)	Yes
Clenbuterol	Pharmaceuticals (PHARMA)	No
Clidinium	Pharmaceuticals (PHARMA)	No
Clobetasone butyrate	Food contact chemicals (FOODC)	No
Coumachlor	Food contact chemicals (FOODC)	No
Cromophene	Pharmaceuticals (PHARMA)	No
Cryptating agent 222	Food contact chemicals (FOODC)	No
Cyanophos	Plant protection products (PPP)	No
Cyclododecanamine	Food contact chemicals (FOODC)	No
Cyclohexane, 1,1'-(1,1,3-trimethyl-1,3-propanediyl)bis-	Food contact chemicals (FOODC)	No
Cyclohexanecarbonitrile, 1-[(1,1-dimethylpropyl)azo]-	Food contact chemicals (FOODC)	No
Cyclohexanemethanamine, 1,3,3-trimethyl-N-(2-methylpropylidene)-5-[(2-methylpropylidene)amino]-	Food contact chemicals (FOODC)	No
Cyclohexanone, 2,6-bis[(4-azidophenyl)methylene]-	Food contact chemicals (FOODC)	No
Cyclohexyl[2-(2-methylmorpholino)ethyl]carbodiimide monotoluene-p-sulphonate	Food contact chemicals (FOODC)	No
Cyclopentynafil	Pharmaceuticals (PHARMA)	No
Cyclosulfamuron	Plant protection products (PPP)	No
Cycluron	Plant protection products (PPP)	Yes
Cymiazole	Pharmaceuticals (PHARMA)	No
DALT	Drugs of abuse (DOA)	No
Decyl 5-oxo-L-prolinate	Food contact chemicals (FOODC)	Yes
Deferoxamine	Pharmaceuticals (PHARMA)	Yes
Desoxypipradol	Pharmaceuticals (PHARMA)	No
Dexamethasone	Pharmaceuticals (PHARMA)	No
D-Fructose-1-phosphate	Food contact chemicals (FOODC)	No
D-glucitol mono(12-hydroxyoleate)	Food contact chemicals (FOODC)	No
Diazoxon	Plant protection products (PPP)	No
Dibutyl N,N'-1,2-ethanediylbis(N-(2-butoxy-2-oxoethyl)glycinate)	Food contact chemicals (FOODC)	No
Dichloro[2-(3-cyclohexen-1-yl)ethyl]methylsilane	Food contact chemicals (FOODC)	No
Dichlorodecylmethylsilane	Food contact chemicals (FOODC)	No
Dichloromethyl(2,4,4-trimethylpentyl)silane	Food contact chemicals (FOODC)	No
Dichloromethyl(2-phenylpropyl)silane	Food contact chemicals (FOODC)	No
Dichloromethyl(2-tricyclo[3.3.1.13,7]dec-1-ylethyl)silane	Food contact chemicals (FOODC)	No
Dichloromethyloctylsilane	Food contact chemicals (FOODC)	No
Diethyl 5-nitroisophthalate	Phthalates	No
Diethylcarbamazine	Pharmaceuticals (PHARMA)	No
diglycol ether sulfate	Glycol ethers	No
Diltiazem	Pharmaceuticals (PHARMA)	Yes
Dimethisoquin	Pharmaceuticals (PHARMA)	No
Dimethyldivinylsilane	Food contact chemicals (FOODC)	No
Dimyristylamine	Pharmaceuticals (PHARMA)	Yes
Dinortramadol	Pharmaceuticals (PHARMA)	Yes
Diphenylsilanediol	Plastic additives (PLAST)	No
Disodium 3-[2-(2-carboxylatoethoxy)ethyl]-2-heptyl-2,3-dihydro-1H-imidazole-1-propionate	Food contact chemicals (FOODC)	No
Disodium 5-acetamido-2-[2-(4-isothiocyanato-2-sulphonatophenyl)vinyl]benzenesulphonate	Food contact chemicals (FOODC)	No
Disodium 8-[[3-[(ethylphenylamino)sulphonyl]-4-methylphenyl]azo]-7-hydroxynaphthalene-1,3-disulphonate	Food contact chemicals (FOODC)	No
Disodium isoflupredone 21-phosphate	Food contact chemicals (FOODC)	No
DL-2-(3-trifluoromethyl)phenylglycollic acid	Food contact chemicals (FOODC)	No
Docosanamide	Plastic additives (PLAST)	Yes
Dodecafluoroheptanol	Per- and polyfluoroalkyl substances (PFAS)	No
Dodecahydro-2,5,8-trimethyl-1,4,7,9b-tetraazaphenalene	Natural toxins (NATOX)	No
Dodecan-1,12-diylbis(benzyldimethylammonium) dichloride	Food contact chemicals (FOODC)	No
Doxylamine	Pharmaceuticals (PHARMA)	No
Drazoxolon	Plant protection products (PPP)	No
Epinastine	Pharmaceuticals (PHARMA)	No
Etaconazole	Plant protection products (PPP)	No
Ethanesulfonic acid, 2-(cyclohexylamino)-	Pharmaceuticals (PHARMA)	No
Ethanol, 2,2'-(9-octadecen-1-ylimino)bis-	Plastic additives (PLAST)	No
Ethanol, 2-[(4-methoxy-3-nitrophenyl)sulfonyl]-	Food contact chemicals (FOODC)	No
Ethanol, 2-[(4-nitrophenyl)thio]-	Food contact chemicals (FOODC)	No
Ethanol, 2-[2-(4-dodecylphenoxy)ethoxy]-, dihydrogen phosphate	Glycol ethers	No
Ethyl (2-formamido-1,3-thiazol-4-yl)glyoxylate	Food contact chemicals (FOODC)	No
Ethyl bis(ethylthio)acetate	Food contact chemicals (FOODC)	No
Ethyldimethyl(9-octadecenyl)ammonium bromide	Food contact chemicals (FOODC)	No
Ethylphenidate	Drugs of abuse (DOA)	Yes
Etoloxamine	Pharmaceuticals (PHARMA)	No
Fenbuconazole	Plant protection products (PPP)	No
Fenitrothion	Plant protection products (PPP)	No
Fenpiprane	Pharmaceuticals (PHARMA)	Yes
Fenpropidin	Plant protection products (PPP)	No
Fenpropimorph	Plant protection products (PPP)	Yes
Fenpyroximate M-19	Plant protection products (PPP)	No
Flecainide	Pharmaceuticals (PHARMA)	Yes
Fluazifop-P-butyl metabolite 4	Plant protection products (PPP)	No
Flubenzimine	Plant protection products (PPP)	No
Flumioxazin	Plant protection products (PPP)	Yes
Fluorotelomer phosphate monoester (Perfluorodecyl phosphate)	Per- and polyfluoroalkyl substances (PFAS)	No
Fluphenazine	Pharmaceuticals (PHARMA)	No
Fluthiacet-methyl	Food contact chemicals (FOODC)	No
Fomesafen	Plant protection products (PPP)	No
Formic acid, compound with N-[2-[[2-(2-hydroxyethoxy)ethyl](2-hydroxyethyl)amino]ethyl]oleamide (1:1)	Food contact chemicals (FOODC)	No
Gallopamil	Pharmaceuticals (PHARMA)	No
Glufosinate	Plant protection products (PPP)	No
Glycine, N-(carboxymethyl)-N-(phosphonomethyl)-	Food contact chemicals (FOODC)	No
Glycogen	Personal care products (PCP)	No
Guanethidine	Pharmaceuticals (PHARMA)	No
Guanidine, N,N'''-(iminodi-8,1-octanediyl)bis-	Food contact chemicals (FOODC)	No
Guanosine	Pharmaceuticals (PHARMA)	Yes
Halosulfuron-methyl	Plant protection products (PPP)	No
Heptadecylamine	Indoor environmental substances (INDOOR)	Yes
Hexadecenyl dihydrogen phosphate	Food contact chemicals (FOODC)	No
Hexane, 1-chloro-6-iodo-	Food contact chemicals (FOODC)	No
Hydrocortisone 21-hexanoate	Pharmaceuticals (PHARMA)	No
HYDROXYCETYL PHOS- PHATE	Personal care products (PCP)	Yes
imazamÃƒÂ©thabenz	Plant protection products (PPP)	No
Imazamethabenz-methyl	Plant protection products (PPP)	No
Imazosulfuron	Plant protection products (PPP)	No
Imidazo[4,5-d]imidazole-2,5(1H,3H)-dione, 1,3,4,6-tetraacetyltetrahydro-	Food contact chemicals (FOODC)	No
Imidazolidinyl urea	Personal care products (PCP)	No
Inositol	Personal care products (PCP)	No
Iprovalicarb	Plant protection products (PPP)	No
Irbesartan	Pharmaceuticals (PHARMA)	Yes
Lacosamide	Pharmaceuticals (PHARMA)	Yes
Lactose	Personal care products (PCP)	Yes
Leucylproline	Pharmaceuticals (PHARMA)	Yes
Lonazolac	Pharmaceuticals (PHARMA)	No
l-Tryptophan	Pharmaceuticals (PHARMA)	No
L-Tyrosine	Pharmaceuticals (PHARMA)	No
M700F003	Plant protection products (PPP)	No
Malaoxon	Plant protection products (PPP)	No
Mebhydrolin	Pharmaceuticals (PHARMA)	No
Mebutamate	Pharmaceuticals (PHARMA)	Yes
Mepivacaine	Pharmaceuticals (PHARMA)	No
Methanandamide	Drugs of abuse (DOA)	No
Methaqualone	Pharmaceuticals (PHARMA)	No
Methohexital	Pharmaceuticals (PHARMA)	Yes
Methyl [4-(acetylamino)anilino]methanedithioate	Food contact chemicals (FOODC)	No
Methyl 2-heptyl-2,3-dihydro-3-[2-(3-methoxy-3-oxopropoxy)ethyl]-1H-imidazole-1-propionate	Food contact chemicals (FOODC)	No
Methyl 3-(o-nitrophenyl)pyruvate	Food contact chemicals (FOODC)	No
Methyl 3-amino-5,6-dichloropyrazine-2-carboxylate	Food contact chemicals (FOODC)	No
Methyl 3-hydroxy-5-nitrobenzo[b]thiophene-3-carboxylate	Food contact chemicals (FOODC)	No
Methyl hydrogen decylphosphonate	Food contact chemicals (FOODC)	No
Metizolam (Desmethyletizolam)	Pharmaceuticals (PHARMA)	No
Metoprolol	Pharmaceuticals (PHARMA)	Yes
Miglustat	Pharmaceuticals (PHARMA)	Yes
N-(1-Benzylpiperidin-4-yl)propane-1,3-diamine	Food contact chemicals (FOODC)	Yes
N-(2,4-dinitrophenyl)-L-serine	Food contact chemicals (FOODC)	No
N-(2,6-Dimethylphenyl)-2-picolinamide	Food contact chemicals (FOODC)	No
N-(2-aminoethyl)-N-[2-(4-vinylphenyl)ethyl]ethylenediamine	Food contact chemicals (FOODC)	No
N-(2-bromo-4-fluorophenyl)acetamide	Food contact chemicals (FOODC)	No
N'-(3,4-dihydro-1-isoquinolyl)-N,N-diethylethylenediamine dihydrochloride	Food contact chemicals (FOODC)	No
N-(8-Benzyl-8-azabicyclo[3.2.1]octan-3-ylidene)hydroxylamine	Food contact chemicals (FOODC)	No
N-(diphosphonomethyl)glycine	Food contact chemicals (FOODC)	No
N,N'-[1,3-Cyclohexanediylbis(methylene)]bis(2-methyl-1-propanimine)	Food contact chemicals (FOODC)	No
N,N'-[oxybis(2,1-ethanediyloxymethylene)]bis[N-(butoxymethyl)acrylamide]	Food contact chemicals (FOODC)	No
N,N'-Bis(1,4-dimethylpentyl)-4-phenylenediamine	Food contact chemicals (FOODC)	No
N,N'-Bis(1-methylpropyl)-1,4-benzenediamine	Food contact chemicals (FOODC)	No
N,N-diethyl-3,7-dimethyloct-2-ene-1-amine	Food contact chemicals (FOODC)	No
N,N-Dimethyl-1-hexadecanamine	Plastic additives (PLAST)	No
N,N-Dimethyl-1-octadecanamine	Personal care products (PCP)	No
N,N-Dimethyltetradecylamine	Personal care products (PCP)	No
N,N-Dimethyltridecylamine	Food contact chemicals (FOODC)	Yes
N,N-Dioctyl-p-anisidine	Food contact chemicals (FOODC)	Yes
N,O-Didesmethylvenlafaxine	Pharmaceuticals (PHARMA)	Yes
N-[(triethoxysilyl)methyl]cyclohexylamine	Plastic additives (PLAST)	No
N-[[5-(dimethylamino)-1-naphthyl]sulphonyl]-DL-isoleucine	Food contact chemicals (FOODC)	No
N-[1-methyl-2-(1-piperidyl)ethyl]pyridin-2-amine	Food contact chemicals (FOODC)	No
N'-[2-(methacryloyloxy)ethyl]-N,N,N,N',N'-pentamethyl-N,N'-(2-hydroxypropane-1,3-diyl)diammonium dichloride	Food contact chemicals (FOODC)	No
N-[2-(trifluoromethyl)phenyl]acetamide	Food contact chemicals (FOODC)	No
N-[2,5-Dichloro-4-(1H-pyrrol-1-yl)phenyl]-N'-hydroxyiminoformamide	Food contact chemicals (FOODC)	No
N-[3-(dimethoxymethylsilyl)-2-methylpropyl]ethylenediamine	Food contact chemicals (FOODC)	No
N-[3-[(aminocarbonyl)amino]phenyl]-3-hydroxy-4-[(4-methyl-2-nitrophenyl)azo]naphthalene-2-carboxamide	Food contact chemicals (FOODC)	No
N-[5-(2-propynylthio)-1,3,4-thiadiazol-2-yl]acetamide	Food contact chemicals (FOODC)	No
N1-(4-Fluorophenyl)-3-(2-thienyl)acrylamide	Food contact chemicals (FOODC)	No
N2-(1-benzyl-4-piperidyl)butane-1,2-diamine	Food contact chemicals (FOODC)	No
N-amidinodecan-1-amide	Food contact chemicals (FOODC)	No
N-Amidinododecanamide	Pharmaceuticals (PHARMA)	No
N-butyl-5-nitro-2-(2-propynyloxy)benzamide	Food contact chemicals (FOODC)	No
N-carboxymethyl-N-(2-(2-hydroxyethoxy)ethyl)glycin	Food contact chemicals (FOODC)	No
N-desmethyl diltiazem	Pharmaceuticals (PHARMA)	No
N-desmethylpheniramine	Pharmaceuticals (PHARMA)	Yes
N-hexyl-1H-adenine	Food contact chemicals (FOODC)	No
Niflumic acid met 10 -256	Surfactants (SURF)	No
N-Isodecylisotridecylamine	Food contact chemicals (FOODC)	Yes
N-Isononylcyclohexylamine	Food contact chemicals (FOODC)	Yes
N-Methyldidecylamine	Indoor environmental substances (INDOOR)	Yes
NNEI-5Cl	Drugs of abuse (DOA)	No
N-Nitrosodicyclohexylamine	Pharmaceuticals (PHARMA)	No
Nomifensine	Pharmaceuticals (PHARMA)	No
Nordiltiazem	Pharmaceuticals (PHARMA)	No
Nordoxepin	Pharmaceuticals (PHARMA)	No
Norpipanone [INN:BAN:DCF]	Drugs of abuse (DOA)	No
Norvenlafaxine	Pharmaceuticals (PHARMA)	Yes
N-Stearylbenzylamine	Indoor environmental substances (INDOOR)	Yes
Octadecanamide, N-[2-(diethylamino)ethyl]-	Personal care products (PCP)	No
octadecene	Plastic additives (PLAST)	No
Octafluoronaphthalene	Per- and polyfluoroalkyl substances (PFAS)	No
Octafluorotetrahydrothiophene 1,1-dioxide	Per- and polyfluoroalkyl substances (PFAS)	No
octoglycol ether sulfate	Food contact chemicals (FOODC)	No
O-Desmethyl Venlafaxine	Pharmaceuticals (PHARMA)	No
O-Desmethylsulpiride	Food contact chemicals (FOODC)	No
Oleyldimethylamine	Personal care products (PCP)	Yes
Oseltamivir	Pharmaceuticals (PHARMA)	No
Oxiranylmethyl [[1,3,3-trimethyl-5-[[(oxiranylmethoxy)carbonyl]amino]cyclohexyl]methyl]carbamate	Food contact chemicals (FOODC)	No
Pamidronic acid	Pharmaceuticals (PHARMA)	No
Parathion	Plant protection products (PPP)	No
Parathion-methyl	Plant protection products (PPP)	No
Pebulate	Plant protection products (PPP)	No
Perfluorobutane sulfonamido amine	Per- and polyfluoroalkyl substances (PFAS)	No
Perfluoroglutaric anhydride	Per- and polyfluoroalkyl substances (PFAS)	No
Phenallymal	Pharmaceuticals (PHARMA)	No
Pheniramine	Pharmaceuticals (PHARMA)	Yes
Phenol, 2,4-bis(1,1-dimethylethyl)-, sodium salt	Industrial chemicals (IND)	No
Phenol, 2,4-dichloro-3-methyl-6-nitro-	Food contact chemicals (FOODC)	No
Phenyl sulfoxide	Food contact chemicals (FOODC)	No
Picric acid	Pharmaceuticals (PHARMA)	No
Pilocarpine	Pharmaceuticals (PHARMA)	No
Piperidine, 1-dodecyl-	Food contact chemicals (FOODC)	No
p-nitrophenyl N-(tert-butoxycarbonyl)-L-leucinate	Food contact chemicals (FOODC)	No
Prilocaine	Pharmaceuticals (PHARMA)	Yes
Primaquine	Pharmaceuticals (PHARMA)	No
Procyazine	Plant protection products (PPP)	No
Propamocarb Manuel	Plant protection products (PPP)	No
Propyl dichlorodithiophosphate	Food contact chemicals (FOODC)	No
Propyphenazone	Pharmaceuticals (PHARMA)	No
Proquazone	Pharmaceuticals (PHARMA)	No
Pyrazolynate	Plant protection products (PPP)	No
Pyrazoxyfen	Plant protection products (PPP)	No
Quinoline, 2-(phenylthio)-	Pharmaceuticals (PHARMA)	No
Quinupramine	Pharmaceuticals (PHARMA)	No
Raffinose	Food contact chemicals (FOODC)	No
Ramipril	Pharmaceuticals (PHARMA)	No
Rhodamine 6G	Food contact chemicals (FOODC)	Yes
Riluzole	Pharmaceuticals (PHARMA)	No
Rivaroxaban Manuel	Pharmaceuticals (PHARMA)	Yes
Rivastigmine	Pharmaceuticals (PHARMA)	No
Saccharin N-(2-acetic acid ethyl ester)	Pharmaceuticals (PHARMA)	No
Salvianolic acid A	Pharmaceuticals (PHARMA)	No
Sertraline	Pharmaceuticals (PHARMA)	Yes
Sodium 1,2-dihydro-6-hydroxy-1,4-dimethyl-2-oxo-3-pyridinesulphonate	Food contact chemicals (FOODC)	No
Sodium 1-amino-4-[(2,6-diethyl-4-methylphenyl)amino]-9,10-dihydro-9,10-dioxoanthracene-2-sulphonate	Food contact chemicals (FOODC)	No
Sodium 4-hydroxy-5-(2-hydroxy-p-anisoyl)-2-methoxybenzenesulphonate	Plastic additives (PLAST)	No
Sodium 4-perfluorohexenyloxybenzenesulfonate	Per- and polyfluoroalkyl substances (PFAS)	No
Sodium 5-[(4,5-dihydro-3-methyl-5-oxo-1-phenyl-1H-pyrazol-4-yl)azo]-4-hydroxytoluene-3-sulphonate	Food contact chemicals (FOODC)	No
Sodium a-hydroxy-m-nitrotoluene-a-sulphonate	Food contact chemicals (FOODC)	No
Sodium bis(2-hydroxyethyl)dithiocarbamate	Plant protection products (PPP)	No
Sodium hexadecadienyl sulphate	Food contact chemicals (FOODC)	No
Sodium hexadecenyl sulphate	Surfactants (SURF)	No
SODIUM STEAROAM- PHOACETATE	Personal care products (PCP)	Yes
Solanidine	Natural toxins (NATOX)	Yes
Solasodine	Natural toxins (NATOX)	No
Stearoxypropyl dimethylamine	Personal care products (PCP)	Yes
s-Triazine, 2,4-bis(methylthio)-6-chloro-	Food contact chemicals (FOODC)	No
Sulfometuron-methyl	Plant protection products (PPP)	No
Telmisartan	Pharmaceuticals (PHARMA)	Yes
Teoprolol	Pharmaceuticals (PHARMA)	No
Terfenadine	Pharmaceuticals (PHARMA)	No
Tetradecenyl dihydrogen phosphate	Plastic additives (PLAST)	No
TFNA (metabolite flonicamid)	Plant protection products (PPP)	No
Thiodimethyl Sildenafil	Pharmaceuticals (PHARMA)	No
Thioridazine	Pharmaceuticals (PHARMA)	No
Tolfenamic acid	Pharmaceuticals (PHARMA)	No
Tolpropamine	Pharmaceuticals (PHARMA)	Yes
Tolycaine	Pharmaceuticals (PHARMA)	Yes
Tomatidine	Natural toxins (NATOX)	Yes
Trandolapril	Pharmaceuticals (PHARMA)	No
Tributylamine	Plastic additives (PLAST)	Yes
Trichloro(cyclohexyl)silane	Food contact chemicals (FOODC)	No
Tridemorph	Plant protection products (PPP)	Yes
Tridodecylamine	Personal care products (PCP)	No
Triethylene glycol diacetate	Food contact chemicals (FOODC)	No
Trifluoroacetic acid--2-(cyclopropylmethyl)-2,5-diazabicyclo[2.2.1]heptane (2/1)	Food contact chemicals (FOODC)	No
Triisopropanolamine	Plastic additives (PLAST)	No
Triphenylsilanol	Pharmaceuticals (PHARMA)	No
Trisodium nitrilotrimethanesulphinate	Food contact chemicals (FOODC)	No
Venlafaxine	Pharmaceuticals (PHARMA)	Yes
Vernolate	Plant protection products (PPP)	No
Xanthosine	Food contact chemicals (FOODC)	No
Zinterol	Pharmaceuticals (PHARMA)	No

## Sheet: Figure 5a
	Fenpropimorph	Carbamazepine	Tolpropamine	Irbesartan	Telmisartan	Tridemorph
Water Solubility (mol/L)	2.2	1.75	3.3	1.25	1.55	6.32E-05
Soil Adsorption (Koc) (L/kg)	2.36E+03	544	1.07E+03	2.15E+04	1.29E+05	1.07E+04

## Sheet: Figure 5b
	Fenpropimorph	Carbamazepine	Tolpropamine	Irbesartan	Telmisartan	Tridemorph
Total sample area (mm²)	23.4	38.3	41.3	41.3	32.5	33.8
Covered sample area (mm²)	5.1	5.8	10.2	17.6	17.5	26.9
Sample coverage (%)	21.8	15.2	24.7	42.6	53.8	79.5

## Sheet: Supplementary Figure 1a
		0.98min : 342.332613m/z	1.10min : 1373.547058m/z	1.10min : 1355.537938m/z	1.11min : 1225.579659m/z	1.20min : 109.001428m/z	1.25min : 143.973487m/z	1.26min : 118.953212m/z	1.27min : 417.941521m/z	1.28min : 263.837065m/z	1.28min : 164.959696m/z	1.29min : 431.957100m/z	1.35min : 277.946773m/z	1.36min : 129.101492m/z	1.37min : 103.175764m/z	1.37min : 103.228090m/z	1.38min : 294.216270m/z	1.38min : 290.041683m/z	1.38min : 318.012134m/z	1.42min : 220.168764m/z	1.43min : 55.957308m/z	1.45min : 157.005149m/z	1.47min : 130.110818m/z	1.49min : 144.101032m/z	1.51min : 207.092876m/z	1.51min : 168.090007m/z	1.52min : 156.021869m/z	1.52min : 174.031956m/z	1.56min : 243.086766m/z	1.56min : 267.097016m/z	1.57min : 359.231015m/z	1.57min : 447.283000m/z	1.57min : 433.182620m/z	1.57min : 369.273132m/z	1.57min : 325.246747m/z	1.57min : 315.205715m/z	1.58min : 403.257195m/z	1.60min : 454.182119m/z	1.60min : 260.080217m/z	1.61min : 285.205724m/z	1.61min : 475.299605m/z	1.62min : 129.151951m/z	1.64min : 239.163789m/z	1.64min : 219.111047m/z	1.64min : 227.090962m/z	1.65min : 327.153517m/z	1.66min : 244.069800m/z	1.66min : 299.221589m/z	1.67min : 251.102191m/z
MAU-05-05 1 FRP Falkwiller d10_GA3_01_19710	Sample 1	944.000000	0.000000	0.000000	0.000000	12053.000000	7631.000000	0.000000	3127.000000	0.000000	0.000000	3686.000000	0.000000	4178.000000	0.000000	299.000000	0.000000	0.000000	2684.000000	325.000000	0.000000	0.000000	0.000000	1654.000000	16485.000000	247.000000	0.000000	291.000000	0.000000	4070.000000	0.000000	0.000000	0.000000	0.000000	0.000000	0.000000	0.000000	0.000000	0.000000	0.000000	0.000000	0.000000	0.000000	0.000000	0.000000	0.000000	0.000000	0.000000	0.000000
MAU-05-05 1 FRP Falkwiller d10_GA3_02_19711	Sample 1	1445.000000	0.000000	0.000000	0.000000	10791.000000	9391.000000	0.000000	0.000000	0.000000	0.000000	3191.000000	0.000000	4465.000000	306.000000	199.000000	0.000000	346.000000	2672.000000	444.000000	0.000000	0.000000	0.000000	0.000000	14611.000000	350.000000	0.000000	0.000000	0.000000	4029.000000	0.000000	0.000000	0.000000	0.000000	0.000000	0.000000	0.000000	0.000000	0.000000	0.000000	0.000000	203.000000	0.000000	0.000000	0.000000	0.000000	0.000000	0.000000	0.000000
MAU-05-05 1 FRP Falkwiller d10_GA3_03_19712	Sample 1	1331.000000	0.000000	0.000000	0.000000	9918.000000	8135.000000	0.000000	3447.000000	0.000000	0.000000	3105.000000	0.000000	4409.000000	338.000000	0.000000	0.000000	0.000000	2560.000000	297.000000	1567.000000	0.000000	0.000000	0.000000	15139.000000	309.000000	0.000000	193.000000	423.000000	4417.000000	0.000000	0.000000	0.000000	0.000000	0.000000	0.000000	0.000000	0.000000	0.000000	0.000000	0.000000	185.000000	0.000000	0.000000	0.000000	0.000000	0.000000	0.000000	0.000000
MAU-05-05 2 FRP Lutter d10_GA4_01_19713	Sample 2	1391.000000	0.000000	0.000000	470.000000	2119.000000	3965.000000	0.000000	0.000000	544.000000	370.000000	2163.000000	0.000000	1271.000000	2893.000000	2263.000000	0.000000	2286.000000	0.000000	422.000000	1379.000000	1427.000000	0.000000	0.000000	2955.000000	0.000000	219.000000	205.000000	0.000000	2083.000000	0.000000	0.000000	0.000000	0.000000	0.000000	0.000000	0.000000	0.000000	0.000000	0.000000	0.000000	0.000000	0.000000	0.000000	0.000000	0.000000	0.000000	0.000000	0.000000
MAU-05-05 2 FRP Lutter d10_GA4_01_19714	Sample 2	973.000000	0.000000	0.000000	418.000000	1973.000000	3941.000000	0.000000	0.000000	0.000000	365.000000	2322.000000	0.000000	1169.000000	2550.000000	1974.000000	0.000000	1305.000000	0.000000	451.000000	1244.000000	1432.000000	0.000000	0.000000	2922.000000	550.000000	0.000000	0.000000	0.000000	2630.000000	0.000000	0.000000	0.000000	0.000000	0.000000	0.000000	0.000000	0.000000	0.000000	0.000000	0.000000	102.000000	0.000000	708.000000	0.000000	0.000000	0.000000	0.000000	0.000000
MAU-05-05 2 FRP Lutter d10_GA4_02_19715	Sample 2	1041.000000	0.000000	0.000000	0.000000	1923.000000	4155.000000	0.000000	0.000000	436.000000	367.000000	2234.000000	0.000000	1346.000000	2830.000000	2341.000000	0.000000	2529.000000	0.000000	410.000000	1641.000000	1294.000000	0.000000	0.000000	2963.000000	0.000000	0.000000	0.000000	0.000000	2551.000000	0.000000	0.000000	0.000000	0.000000	0.000000	0.000000	0.000000	0.000000	0.000000	0.000000	0.000000	0.000000	0.000000	817.000000	188.000000	0.000000	0.000000	0.000000	0.000000
MAU-05-05 3 FPR Montiers d10_GA5_01_19717	Sample 3	880.000000	0.000000	691.000000	904.000000	2679.000000	5743.000000	13719.000000	2009.000000	0.000000	289.000000	1623.000000	0.000000	10407.000000	1825.000000	1328.000000	0.000000	0.000000	661.000000	185.000000	1723.000000	1149.000000	0.000000	0.000000	14391.000000	198.000000	0.000000	155.000000	0.000000	6962.000000	0.000000	0.000000	0.000000	0.000000	0.000000	0.000000	0.000000	0.000000	0.000000	0.000000	0.000000	0.000000	0.000000	0.000000	0.000000	0.000000	0.000000	0.000000	0.000000
MAU-05-05 3 FPR Montiers d10_GA5_02_19718	Sample 3	807.000000	0.000000	0.000000	0.000000	2938.000000	4964.000000	15858.000000	2347.000000	0.000000	348.000000	2275.000000	0.000000	9962.000000	1784.000000	1273.000000	0.000000	0.000000	812.000000	158.000000	0.000000	4107.000000	0.000000	0.000000	13487.000000	220.000000	0.000000	0.000000	483.000000	7343.000000	0.000000	0.000000	0.000000	0.000000	0.000000	0.000000	0.000000	0.000000	0.000000	0.000000	0.000000	140.000000	0.000000	613.000000	0.000000	0.000000	0.000000	0.000000	687.000000
MAU-05-05 3 FPR Montiers d10_GA5_03_19719	Sample 3	711.000000	0.000000	0.000000	781.000000	2708.000000	5471.000000	14054.000000	2578.000000	0.000000	196.000000	1835.000000	0.000000	10216.000000	1880.000000	1164.000000	0.000000	0.000000	637.000000	173.000000	1693.000000	1562.000000	0.000000	0.000000	14582.000000	121.000000	0.000000	0.000000	0.000000	7559.000000	0.000000	0.000000	0.000000	0.000000	0.000000	0.000000	0.000000	0.000000	0.000000	0.000000	0.000000	0.000000	0.000000	0.000000	812.000000	0.000000	0.000000	0.000000	0.000000
MAU-05-05 4 Boues activees Sarrebourg d10_GA6_01_19721	Sample 4	0.000000	22654.000000	10246.000000	0.000000	0.000000	22565.000000	0.000000	11261.000000	0.000000	0.000000	14044.000000	0.000000	0.000000	1546.000000	1140.000000	0.000000	0.000000	0.000000	161.000000	10940.000000	12602.000000	590.000000	0.000000	0.000000	65.000000	18351.000000	16842.000000	0.000000	0.000000	0.000000	0.000000	0.000000	0.000000	0.000000	0.000000	0.000000	0.000000	0.000000	378.000000	0.000000	0.000000	329.000000	0.000000	0.000000	0.000000	0.000000	156.000000	357.000000
MAU-05-05 4 Boues activees Sarrebourg d10_GA6_02_19722	Sample 4	0.000000	21871.000000	10186.000000	11018.000000	0.000000	24153.000000	0.000000	12876.000000	0.000000	0.000000	14516.000000	0.000000	0.000000	1560.000000	1108.000000	0.000000	0.000000	0.000000	0.000000	10966.000000	12332.000000	0.000000	0.000000	271.000000	83.000000	18913.000000	17889.000000	114.000000	0.000000	0.000000	0.000000	0.000000	0.000000	0.000000	0.000000	0.000000	0.000000	0.000000	0.000000	0.000000	0.000000	0.000000	0.000000	0.000000	0.000000	0.000000	194.000000	0.000000
MAU-05-05 4 Boues activees Sarrebourg d10_GA6_03_19723	Sample 4	0.000000	21542.000000	10668.000000	11109.000000	0.000000	24233.000000	0.000000	11052.000000	0.000000	0.000000	13414.000000	0.000000	414.000000	1652.000000	992.000000	0.000000	146.000000	0.000000	182.000000	10775.000000	11909.000000	0.000000	0.000000	0.000000	0.000000	15062.000000	17444.000000	0.000000	0.000000	0.000000	0.000000	0.000000	0.000000	0.000000	0.000000	0.000000	0.000000	0.000000	278.000000	0.000000	0.000000	0.000000	0.000000	0.000000	0.000000	0.000000	0.000000	0.000000
MAU-05-05 5 Boues activees Hartzwiller d10_GA7_01_19725	Sample 5	0.000000	0.000000	0.000000	0.000000	3458.000000	4486.000000	0.000000	0.000000	0.000000	966.000000	0.000000	0.000000	0.000000	2147.000000	1466.000000	0.000000	11089.000000	1233.000000	337.000000	1479.000000	0.000000	0.000000	1192.000000	1473.000000	0.000000	0.000000	202.000000	3060.000000	4229.000000	0.000000	0.000000	0.000000	0.000000	0.000000	0.000000	0.000000	0.000000	0.000000	175.000000	0.000000	0.000000	0.000000	1120.000000	0.000000	0.000000	0.000000	0.000000	0.000000
MAU-05-05 5 Boues activees Hartzwiller d10_GA7_02_19726	Sample 5	0.000000	0.000000	0.000000	0.000000	3032.000000	4472.000000	0.000000	530.000000	0.000000	875.000000	0.000000	1669.000000	0.000000	2190.000000	1483.000000	0.000000	11019.000000	1291.000000	0.000000	1259.000000	325.000000	0.000000	0.000000	1476.000000	0.000000	253.000000	191.000000	2782.000000	3986.000000	0.000000	0.000000	0.000000	0.000000	0.000000	0.000000	0.000000	0.000000	0.000000	123.000000	0.000000	78.000000	0.000000	0.000000	0.000000	332.000000	0.000000	0.000000	0.000000
MAU-05-05 5 Boues activees Hartzwiller d10_GA7_03_19727	Sample 5	0.000000	0.000000	0.000000	0.000000	2900.000000	3838.000000	0.000000	0.000000	0.000000	1037.000000	0.000000	2348.000000	0.000000	2474.000000	1534.000000	0.000000	11702.000000	1119.000000	0.000000	0.000000	563.000000	0.000000	0.000000	1573.000000	0.000000	0.000000	241.000000	2645.000000	3856.000000	0.000000	0.000000	0.000000	0.000000	0.000000	0.000000	0.000000	0.000000	0.000000	143.000000	0.000000	0.000000	0.000000	0.000000	0.000000	339.000000	0.000000	0.000000	0.000000
MAU-05-05 6 Boues activees Laneuville d10_GA8_01_19729	Sample 6	0.000000	3590.000000	1522.000000	1952.000000	1634.000000	18094.000000	0.000000	5839.000000	0.000000	0.000000	5906.000000	0.000000	0.000000	2908.000000	2444.000000	0.000000	0.000000	1620.000000	0.000000	0.000000	1746.000000	0.000000	0.000000	0.000000	0.000000	0.000000	828.000000	0.000000	5471.000000	0.000000	0.000000	0.000000	0.000000	0.000000	0.000000	0.000000	0.000000	0.000000	0.000000	0.000000	66.000000	0.000000	0.000000	0.000000	0.000000	0.000000	184.000000	325.000000
MAU-05-05 6 Boues activees Laneuville d10_GA8_02_19730	Sample 6	0.000000	3244.000000	1542.000000	1949.000000	2009.000000	18534.000000	0.000000	0.000000	0.000000	0.000000	5817.000000	0.000000	0.000000	2734.000000	2002.000000	0.000000	0.000000	0.000000	0.000000	5697.000000	1893.000000	0.000000	0.000000	244.000000	0.000000	0.000000	864.000000	0.000000	6140.000000	0.000000	0.000000	0.000000	0.000000	0.000000	0.000000	0.000000	0.000000	0.000000	539.000000	0.000000	0.000000	0.000000	0.000000	0.000000	0.000000	0.000000	0.000000	0.000000
MAU-05-05 6 Boues activees Laneuville d10_GA8_03_19731	Sample 6	0.000000	3382.000000	1559.000000	2168.000000	1904.000000	18960.000000	0.000000	5590.000000	0.000000	0.000000	5458.000000	0.000000	0.000000	3002.000000	2551.000000	0.000000	0.000000	0.000000	0.000000	0.000000	1784.000000	0.000000	0.000000	0.000000	0.000000	1380.000000	1130.000000	2010.000000	5389.000000	0.000000	0.000000	0.000000	0.000000	0.000000	0.000000	0.000000	0.000000	0.000000	436.000000	0.000000	0.000000	0.000000	0.000000	0.000000	0.000000	856.000000	0.000000	487.000000
VIL-08-08 4W d10_GA4_01_28506	Sample 7	14440.000000	0.000000	0.000000	0.000000	517.000000	0.000000	0.000000	0.000000	2550.000000	11068.000000	0.000000	5071.000000	0.000000	14605.000000	12172.000000	10761.000000	0.000000	882.000000	0.000000	258.000000	187.000000	29968.000000	0.000000	0.000000	0.000000	0.000000	100.000000	11236.000000	51457.000000	773.000000	0.000000	17310.000000	0.000000	0.000000	0.000000	0.000000	14315.000000	17498.000000	5981.000000	0.000000	1074.000000	0.000000	39137.000000	19824.000000	12335.000000	0.000000	0.000000	46163.000000
VIL-08-08 4W d10_GA4_02_28507	Sample 7	10785.000000	0.000000	0.000000	0.000000	490.000000	0.000000	0.000000	0.000000	3205.000000	10503.000000	0.000000	5699.000000	0.000000	14385.000000	12071.000000	10769.000000	0.000000	684.000000	0.000000	163.000000	187.000000	28555.000000	1715.000000	502.000000	0.000000	0.000000	0.000000	11694.000000	52833.000000	0.000000	0.000000	17503.000000	0.000000	0.000000	0.000000	0.000000	16490.000000	17917.000000	5922.000000	0.000000	1228.000000	0.000000	37935.000000	20241.000000	11304.000000	0.000000	0.000000	49465.000000
VIL-08-08 4W d10_GA4_03_28508	Sample 7	0.000000	0.000000	0.000000	0.000000	0.000000	0.000000	0.000000	0.000000	2031.000000	9929.000000	0.000000	4661.000000	0.000000	14330.000000	11640.000000	10322.000000	0.000000	721.000000	0.000000	134.000000	198.000000	28173.000000	1767.000000	446.000000	1176.000000	0.000000	0.000000	10315.000000	52898.000000	0.000000	0.000000	17437.000000	0.000000	0.000000	0.000000	0.000000	12057.000000	18056.000000	0.000000	0.000000	1080.000000	0.000000	37695.000000	18010.000000	12839.000000	0.000000	0.000000	47488.000000
VIL-08-08 6M d10_GA6_01_28514	Sample 8	7045.000000	0.000000	0.000000	0.000000	0.000000	0.000000	0.000000	0.000000	6040.000000	165.000000	0.000000	0.000000	0.000000	0.000000	15359.000000	0.000000	0.000000	0.000000	15142.000000	0.000000	0.000000	3711.000000	0.000000	0.000000	15444.000000	0.000000	149.000000	0.000000	26850.000000	20440.000000	11690.000000	0.000000	12162.000000	13203.000000	10156.000000	20340.000000	0.000000	273.000000	0.000000	61996.000000	12127.000000	0.000000	0.000000	0.000000	0.000000	0.000000	0.000000	0.000000
VIL-08-08 6M d10_GA6_02_28515	Sample 8	6271.000000	0.000000	0.000000	0.000000	0.000000	92.000000	0.000000	0.000000	14558.000000	0.000000	0.000000	0.000000	0.000000	0.000000	15520.000000	0.000000	0.000000	0.000000	15652.000000	0.000000	0.000000	4326.000000	11532.000000	0.000000	14252.000000	0.000000	0.000000	0.000000	27676.000000	20817.000000	8059.000000	0.000000	12828.000000	16548.000000	10576.000000	16658.000000	0.000000	0.000000	0.000000	37129.000000	8528.000000	0.000000	9488.000000	0.000000	0.000000	0.000000	0.000000	0.000000
VIL-08-08 6M d10_GA6_03_28516	Sample 8	0.000000	0.000000	0.000000	0.000000	0.000000	0.000000	0.000000	0.000000	14930.000000	175.000000	0.000000	0.000000	0.000000	17056.000000	15303.000000	192.000000	0.000000	0.000000	16046.000000	0.000000	0.000000	4271.000000	0.000000	6209.000000	14817.000000	0.000000	92.000000	0.000000	28213.000000	20651.000000	11189.000000	0.000000	12766.000000	12223.000000	9835.000000	19818.000000	0.000000	0.000000	0.000000	34899.000000	12280.000000	0.000000	0.000000	0.000000	0.000000	0.000000	0.000000	0.000000
VIL-08-08 5S d10_GA5_01_28510	Sample 9	9907.000000	0.000000	0.000000	0.000000	587.000000	1074.000000	0.000000	0.000000	1382.000000	5675.000000	0.000000	11708.000000	0.000000	18759.000000	16376.000000	9438.000000	0.000000	10337.000000	0.000000	1274.000000	825.000000	9144.000000	15611.000000	884.000000	0.000000	0.000000	0.000000	18089.000000	0.000000	776.000000	0.000000	0.000000	0.000000	0.000000	0.000000	0.000000	10551.000000	0.000000	20279.000000	0.000000	0.000000	28774.000000	2081.000000	16875.000000	1369.000000	17925.000000	12038.000000	15261.000000
VIL-08-08 5S d10_GA5_02_28511	Sample 9	9701.000000	0.000000	0.000000	0.000000	593.000000	2824.000000	0.000000	0.000000	1307.000000	5359.000000	1314.000000	11686.000000	0.000000	0.000000	16322.000000	10505.000000	0.000000	10466.000000	0.000000	971.000000	1012.000000	8898.000000	16602.000000	609.000000	0.000000	0.000000	0.000000	17795.000000	0.000000	0.000000	0.000000	0.000000	0.000000	0.000000	0.000000	0.000000	10439.000000	0.000000	19482.000000	0.000000	0.000000	27937.000000	2043.000000	17740.000000	1396.000000	17769.000000	12692.000000	15498.000000
VIL-08-08 5S d10_GA5_03_28512	Sample 9	8786.000000	0.000000	0.000000	0.000000	698.000000	3112.000000	0.000000	566.000000	1531.000000	5813.000000	1398.000000	12324.000000	0.000000	0.000000	16589.000000	9223.000000	0.000000	9871.000000	0.000000	0.000000	933.000000	0.000000	16374.000000	792.000000	0.000000	0.000000	0.000000	18174.000000	0.000000	0.000000	0.000000	0.000000	0.000000	0.000000	0.000000	0.000000	11776.000000	0.000000	18309.000000	0.000000	684.000000	29873.000000	0.000000	17109.000000	1196.000000	17367.000000	10981.000000	16769.000000
[truncated: 4,952 more columns]

## Sheet: Supplementary Figure 1a zoom
		104.062577 : 0.86	1113.632740 : 1.10	871.727174 : 1.11	1373.547400 : 1.11	1131.642832 : 1.11	1355.538175 : 1.12	1001.684826 : 1.12	1261.599800 : 1.12	751.752677 : 1.12	853.715972 : 1.12	741.769111 : 1.13	1225.580007 : 1.13	159.173516 : 1.17	69.973159 : 1.19	299.908057 : 1.21	287.914333 : 1.22	109.001437 : 1.22	349.885693 : 1.22	70.944600 : 1.23	217.897277 : 1.26	143.973495 : 1.26	103.063303 : 1.27	417.941515 : 1.28	295.058702 : 1.28	118.953229 : 1.29	431.957098 : 1.31	202.045351 : 1.31	133.110269 : 1.34	190.015364 : 1.35	102.079217 : 1.36	201.172962 : 1.36	101.120525 : 1.37	484.351415 : 1.38	129.101510 : 1.38	290.041709 : 1.40	106.063063 : 1.42	55.957348 : 1.45	157.005157 : 1.47	145.110228 : 1.47	197.082139 : 1.53	156.021929 : 1.53	207.092886 : 1.54	174.032007 : 1.54	135.054495 : 1.56	69.057902 : 1.57	103.045738 : 1.75	328.175183 : 1.76	436.253419 : 1.78
MAU-05-05 1 FRP Falkwiller d10_GA3_01_19710	Sample 1	158.000000	0.000000	0.000000	0.000000	0.000000	0.000000	0.000000	0.000000	0.000000	0.000000	737.000000	0.000000	464.000000	7582.000000	3050.000000	1881.000000	12053.000000	0.000000	16272.000000	0.000000	7631.000000	8837.000000	3127.000000	0.000000	0.000000	3686.000000	6104.000000	3398.000000	2188.000000	0.000000	0.000000	0.000000	0.000000	4178.000000	0.000000	0.000000	0.000000	0.000000	3257.000000	8878.000000	0.000000	16485.000000	291.000000	2271.000000	2571.000000	2210.000000	0.000000	0.000000
MAU-05-05 1 FRP Falkwiller d10_GA3_02_19711	Sample 1	143.000000	0.000000	0.000000	0.000000	0.000000	0.000000	0.000000	0.000000	0.000000	0.000000	0.000000	0.000000	346.000000	7146.000000	2833.000000	1791.000000	10791.000000	0.000000	16428.000000	0.000000	9391.000000	9200.000000	0.000000	0.000000	0.000000	3191.000000	6314.000000	3630.000000	2125.000000	0.000000	0.000000	0.000000	0.000000	0.000000	346.000000	0.000000	0.000000	0.000000	3414.000000	8408.000000	0.000000	14611.000000	0.000000	0.000000	2653.000000	2138.000000	147.000000	0.000000
MAU-05-05 1 FRP Falkwiller d10_GA3_03_19712	Sample 1	178.000000	0.000000	0.000000	0.000000	0.000000	0.000000	0.000000	0.000000	0.000000	0.000000	0.000000	0.000000	310.000000	7837.000000	2909.000000	1685.000000	9918.000000	0.000000	15290.000000	0.000000	8135.000000	9206.000000	3447.000000	0.000000	0.000000	3105.000000	5292.000000	3313.000000	2159.000000	0.000000	0.000000	0.000000	0.000000	4409.000000	0.000000	0.000000	1567.000000	0.000000	2878.000000	8252.000000	0.000000	15139.000000	193.000000	2214.000000	2640.000000	2079.000000	0.000000	0.000000
MAU-05-05 2 FRP Lutter d10_GA4_01_19713	Sample 2	0.000000	0.000000	2105.000000	0.000000	0.000000	0.000000	0.000000	0.000000	0.000000	982.000000	1300.000000	470.000000	0.000000	2699.000000	10831.000000	9659.000000	2119.000000	12062.000000	9408.000000	0.000000	3965.000000	4565.000000	0.000000	3091.000000	0.000000	2163.000000	2831.000000	5054.000000	2590.000000	0.000000	0.000000	0.000000	822.000000	1271.000000	2286.000000	0.000000	1379.000000	1427.000000	9717.000000	3141.000000	219.000000	2955.000000	205.000000	885.000000	5701.000000	6219.000000	153.000000	829.000000
MAU-05-05 2 FRP Lutter d10_GA4_01_19714	Sample 2	0.000000	0.000000	2150.000000	0.000000	0.000000	0.000000	0.000000	0.000000	0.000000	1115.000000	1425.000000	0.000000	280.000000	3023.000000	11413.000000	10270.000000	1973.000000	11213.000000	10118.000000	0.000000	3941.000000	4454.000000	0.000000	3537.000000	0.000000	0.000000	3201.000000	4532.000000	2561.000000	0.000000	0.000000	0.000000	781.000000	1169.000000	2173.000000	0.000000	1244.000000	1432.000000	10667.000000	2876.000000	0.000000	2922.000000	0.000000	1099.000000	6110.000000	6781.000000	181.000000	968.000000
MAU-05-05 2 FRP Lutter d10_GA4_02_19715	Sample 2	0.000000	0.000000	2331.000000	0.000000	0.000000	0.000000	0.000000	0.000000	0.000000	1228.000000	1422.000000	0.000000	147.000000	2619.000000	9511.000000	9152.000000	1923.000000	11255.000000	8878.000000	0.000000	4155.000000	4474.000000	0.000000	2626.000000	0.000000	0.000000	2773.000000	4761.000000	2215.000000	0.000000	108.000000	0.000000	867.000000	1346.000000	2529.000000	0.000000	1641.000000	1294.000000	10340.000000	2795.000000	0.000000	2963.000000	0.000000	973.000000	5776.000000	6224.000000	0.000000	0.000000
MAU-05-05 3 FPR Montiers d10_GA5_01_19717	Sample 3	324.000000	0.000000	0.000000	0.000000	0.000000	0.000000	0.000000	0.000000	0.000000	1650.000000	2279.000000	904.000000	157.000000	5867.000000	4136.000000	1968.000000	2679.000000	0.000000	19237.000000	0.000000	5743.000000	8422.000000	2009.000000	0.000000	13719.000000	1623.000000	12010.000000	6215.000000	1246.000000	0.000000	0.000000	1072.000000	0.000000	10407.000000	0.000000	0.000000	1723.000000	1149.000000	3925.000000	14343.000000	0.000000	14391.000000	155.000000	16720.000000	2603.000000	0.000000	0.000000	955.000000
MAU-05-05 3 FPR Montiers d10_GA5_02_19718	Sample 3	0.000000	2002.000000	3695.000000	0.000000	0.000000	0.000000	1684.000000	0.000000	1961.000000	2147.000000	1769.000000	0.000000	0.000000	7505.000000	4277.000000	1692.000000	2938.000000	0.000000	20947.000000	0.000000	4964.000000	8135.000000	2347.000000	0.000000	15858.000000	2275.000000	11887.000000	6212.000000	1136.000000	446.000000	0.000000	869.000000	0.000000	9962.000000	0.000000	0.000000	0.000000	4107.000000	3083.000000	14898.000000	0.000000	13487.000000	0.000000	17763.000000	2276.000000	862.000000	0.000000	925.000000
MAU-05-05 3 FPR Montiers d10_GA5_03_19719	Sample 3	284.000000	0.000000	0.000000	0.000000	0.000000	0.000000	3028.000000	0.000000	0.000000	1961.000000	2655.000000	781.000000	79.000000	7121.000000	4068.000000	1563.000000	2708.000000	0.000000	20018.000000	0.000000	5471.000000	7823.000000	0.000000	0.000000	14054.000000	1835.000000	11819.000000	7088.000000	1053.000000	446.000000	0.000000	834.000000	0.000000	10216.000000	0.000000	0.000000	1693.000000	1562.000000	3412.000000	14674.000000	0.000000	14582.000000	0.000000	18641.000000	2215.000000	881.000000	0.000000	1082.000000
MAU-05-05 4 Boues activees Sarrebourg d10_GA6_01_19721	Sample 4	176.000000	22318.000000	23141.000000	22654.000000	19197.000000	10246.000000	20998.000000	0.000000	22624.000000	12146.000000	10397.000000	0.000000	9768.000000	10887.000000	0.000000	0.000000	0.000000	0.000000	38830.000000	16604.000000	22565.000000	174.000000	11261.000000	0.000000	0.000000	14044.000000	0.000000	15849.000000	22737.000000	15281.000000	0.000000	0.000000	0.000000	0.000000	0.000000	0.000000	10940.000000	12602.000000	0.000000	0.000000	18351.000000	0.000000	16842.000000	0.000000	0.000000	1684.000000	7427.000000	8754.000000
MAU-05-05 4 Boues activees Sarrebourg d10_GA6_02_19722	Sample 4	359.000000	0.000000	23780.000000	21871.000000	0.000000	10186.000000	20698.000000	12322.000000	22199.000000	11711.000000	10310.000000	11018.000000	17299.000000	11099.000000	0.000000	0.000000	0.000000	0.000000	40883.000000	14207.000000	24153.000000	0.000000	12876.000000	0.000000	0.000000	14516.000000	0.000000	14892.000000	24540.000000	15592.000000	0.000000	0.000000	0.000000	0.000000	0.000000	0.000000	10966.000000	12332.000000	0.000000	0.000000	18913.000000	271.000000	17889.000000	0.000000	0.000000	2065.000000	6848.000000	9237.000000
MAU-05-05 4 Boues activees Sarrebourg d10_GA6_03_19723	Sample 4	563.000000	21451.000000	22155.000000	21542.000000	17896.000000	10668.000000	0.000000	12411.000000	22598.000000	11827.000000	11547.000000	11109.000000	16677.000000	9163.000000	0.000000	0.000000	0.000000	0.000000	37893.000000	13054.000000	24233.000000	0.000000	11052.000000	0.000000	0.000000	13414.000000	0.000000	15195.000000	23416.000000	16110.000000	0.000000	0.000000	0.000000	414.000000	0.000000	0.000000	10775.000000	11909.000000	0.000000	0.000000	15062.000000	0.000000	17444.000000	0.000000	0.000000	1803.000000	7036.000000	0.000000
MAU-05-05 5 Boues activees Hartzwiller d10_GA7_01_19725	Sample 5	283.000000	0.000000	0.000000	0.000000	0.000000	0.000000	0.000000	0.000000	0.000000	0.000000	222.000000	0.000000	805.000000	4840.000000	0.000000	480.000000	3458.000000	0.000000	9649.000000	0.000000	4486.000000	12268.000000	0.000000	14305.000000	0.000000	0.000000	2057.000000	17569.000000	8228.000000	0.000000	0.000000	0.000000	262.000000	0.000000	11089.000000	0.000000	1479.000000	0.000000	2086.000000	9593.000000	0.000000	1473.000000	202.000000	827.000000	11786.000000	15376.000000	1129.000000	2828.000000
MAU-05-05 5 Boues activees Hartzwiller d10_GA7_02_19726	Sample 5	10560.000000	0.000000	0.000000	0.000000	0.000000	0.000000	0.000000	0.000000	0.000000	0.000000	221.000000	0.000000	871.000000	5474.000000	0.000000	459.000000	3032.000000	0.000000	9745.000000	0.000000	4472.000000	11626.000000	530.000000	13490.000000	0.000000	0.000000	0.000000	18381.000000	8133.000000	0.000000	0.000000	137.000000	186.000000	0.000000	11019.000000	0.000000	1259.000000	0.000000	1846.000000	9216.000000	0.000000	1476.000000	191.000000	897.000000	10560.000000	15403.000000	1115.000000	2886.000000
MAU-05-05 5 Boues activees Hartzwiller d10_GA7_03_19727	Sample 5	15626.000000	0.000000	0.000000	0.000000	0.000000	0.000000	0.000000	0.000000	0.000000	0.000000	290.000000	0.000000	936.000000	4660.000000	0.000000	66.000000	2900.000000	0.000000	9951.000000	0.000000	3838.000000	12583.000000	0.000000	12576.000000	0.000000	0.000000	0.000000	18347.000000	8669.000000	0.000000	0.000000	0.000000	198.000000	0.000000	11702.000000	0.000000	0.000000	563.000000	1922.000000	9456.000000	0.000000	1573.000000	0.000000	960.000000	10901.000000	16303.000000	929.000000	2588.000000
MAU-05-05 6 Boues activees Laneuville d10_GA8_01_19729	Sample 6	11626.000000	4804.000000	6407.000000	3590.000000	3803.000000	1522.000000	5062.000000	2119.000000	2800.000000	3833.000000	4228.000000	1952.000000	2671.000000	10010.000000	0.000000	0.000000	1634.000000	0.000000	31960.000000	11076.000000	18094.000000	0.000000	5839.000000	0.000000	0.000000	5906.000000	0.000000	5500.000000	18544.000000	0.000000	0.000000	65.000000	0.000000	0.000000	0.000000	0.000000	0.000000	1746.000000	0.000000	0.000000	1185.000000	0.000000	828.000000	6432.000000	2419.000000	1393.000000	10088.000000	10669.000000
MAU-05-05 6 Boues activees Laneuville d10_GA8_02_19730	Sample 6	0.000000	4524.000000	6719.000000	3244.000000	3569.000000	1542.000000	5305.000000	2241.000000	2725.000000	3290.000000	3837.000000	1949.000000	2681.000000	9011.000000	0.000000	0.000000	2009.000000	0.000000	28343.000000	12112.000000	18534.000000	0.000000	0.000000	0.000000	0.000000	5817.000000	0.000000	4951.000000	17509.000000	0.000000	0.000000	0.000000	0.000000	0.000000	0.000000	0.000000	3115.000000	1893.000000	0.000000	0.000000	0.000000	244.000000	864.000000	0.000000	836.000000	1655.000000	8103.000000	10715.000000
MAU-05-05 6 Boues activees Laneuville d10_GA8_03_19731	Sample 6	5976.000000	4608.000000	7593.000000	3382.000000	4228.000000	1559.000000	4658.000000	2242.000000	2585.000000	3620.000000	4259.000000	2168.000000	2274.000000	10762.000000	0.000000	0.000000	1904.000000	0.000000	29759.000000	10036.000000	18960.000000	0.000000	5590.000000	0.000000	0.000000	5458.000000	0.000000	6127.000000	17754.000000	0.000000	0.000000	0.000000	0.000000	0.000000	0.000000	0.000000	0.000000	1784.000000	0.000000	0.000000	1380.000000	0.000000	1130.000000	0.000000	2512.000000	1375.000000	10036.000000	10602.000000
[truncated: 2,913 more columns]

## Sheet: Supplementary Figure 5
Standard curve on ITO-coated slide
Amount (µg)	Mean intensity	Standard deviation
0	24167.8	123755
1	1.65099e+06	1.51813e+06
2.5	1.97337e+06	1.61715e+06
5	4.33439e+06	3.27245e+06
10	7.13244e+06	4.49827e+06
Signal intensity on ITO-coated slide (10 µg)			7.13244e+06
Signal intensity on sample 6 (10 µg)			2.48015e+06
Coefficient of extinction for sample 6			2.87582
Standard curve derived for sample 6
Amount (µg)	Mean intensity
0	8403.79
1	574094
2.5	686193
5	1.50719e+06
10	2.48015e+06

## Sheet: Supplementary Figure 6
Standard curve on ITO-coated slide
Amount (pmol)	Mean intensity	Standard deviation
0	211.114	4570.6
2	520148	456276
5	829358	593693
10	108266	318883
15	356374	885835
pmol measured in spotted sample 1 (15 pmol)				5.20745
Coefficient of extinction for sample 1				2.88049
pmol measured in spotted sample 2 (15 pmol)				3.85203
Coefficient of extinction for sample 2				3.89405
pmol measured in spotted sample 3 (15 pmol)				9.97629
Coefficient of extinction for sample 3				1.50357
Standard curve derived for sample 1				Standard curve derived for sample 2				Standard curve derived for sample 3
Amount (pmol)	Mean intensity			Amount (pmol)	Mean intensity			Amount (pmol)	Mean intensity
0	73.2911			0	54.2146			0	140.409
2	180576			2	133575			2	345943
5	287923			5	212981			5	551595
10	37585.8			10	27802.8			10	72005.9
15	123720			15	91517.6			15	237019

## Sheet: Supplementary Table 3
			Annotated in MALDI-MSI
Name	Schymanski level	Found in LC or GC	1-Falkwiller	2-Lutter	3-Montiers	4-Sarrebourg	5-Hartzwiller	6-Laneuville	7-Wantzenau	8-Meistratzheim	9-Sausheim
(2R)-3-(acetyloxy)-2-[(2-amino-6-oxo-6,9-dihydro-3h-purin-9-yl)methoxy]propyl (2s)-2-amino-3-methylbutanoate, hydrochloride	3	Yes			yes	yes		yes	yes
(Benzylphenylamino)acetonitrile	3	No					yes
(R)-1-(tert-butoxycarbonyl)-2-methylpyrrolidine-2-carboxylic acid	3	No									yes
(Z)-1-(octadec-9-enylamino)propan-2-ol	3	No		yes		yes		yes	yes
[(1-nitro-2-naphthyl)oxy]acetic acid	3	No							yes
[(2,2,3,4,4,4-hexafluorobutoxy)methyl]oxirane	3	No	yes
[(4S,5S)-4-benzyl-2-oxo-5-oxazolidinyl]methyl 4-nitrobenzenesulfonate	3	No		yes	yes
[[(6-aminohexyl)amino]methyl]dimethylphenol	3	No				yes
[[1-(chloromethyl)-2-(octyloxy)ethoxy]methyl]oxirane	3	No				yes
[bis(2-hydroxyethyl)]methyl[2-[(1-oxooctadecyl)oxy]ethyl]ammonium methyl sulphate	3	No			yes		yes
1-(2-Bromoethyl)-4-ethyl-1,4-dihydro-5H-tetrazol-5-one	3	No	yes	yes	yes
1-(2-Hydroxy-2-phenylethyl)-3-[3-(trifluoromethyl)phenyl]urea	3	No			yes			yes
1-(4-(Methylsulphonyl)phenyl)ethan-1-one	3	No			yes
1-(4-(trans-4-heptylcyclohexyl)phenyl)ethane	3	No	yes	yes	yes	yes	yes	yes
1-(4-Methyl-1H-indol-3-yl)butan-2-amine	3	No						yes
1-(4-Methylpiperazino)-2-[(2-phenylquinoline-4-yl)oxy]ethan-1-one but-2-ene-dioic acid	3	No	yes		yes
1-(9H-fluoren-9-ylmethyl) hydrogen (S)-pyrrolidine-1,2-dicarboxylate	3	No	yes	yes	yes	yes		yes
1-(Cyclopropylmethyl)-4-[4-(trifluoromethoxy)phenyl]tetrahydropyrazine-2,5-dione	3	No		yes	yes		yes
1-(dodecyloxy)-3-[(2-hydroxyethyl)amino]propan-2-ol	3	No		yes
1-(methyloctadecylamino)propan-2-ol	3	No	yes	yes	yes	yes	yes	yes
1,1'-(Dodecane-1,12-diyl)bis-1H-pyrrole-2,5-dione	3	Yes	yes
1,1,1,5,5,5-Hexafluoro-4-[2-(4-nitrophenyl)hydrazono]pentan-2-one	3	No	yes	yes	yes	yes		yes
1,1,-Trimethyl-3-phenylindane	3	No	yes	yes	yes		yes
1,1-Dichloro-2-oxo-2-p-tolylethyl thiocyanate	3	No				yes		yes
1,1-dimethyl-1-(pentafluorophenyl)silylamine	3	No	yes	yes	yes	yes				yes
1,2-Anthracenedicarboxylic acid, 7-acetyl-6-ethyl-9,10-dihydro-3,5,8-trihydroxy-9,10-dioxo-	3	No			yes
1,2-Ethanediamine, N-[2-(dimethylamino)ethyl]-N',N'-dimethyl-N-phenyl-	3	No				yes		yes
1,3,2-Dioxaphospholane, 2-butoxy-, 2-oxide	3	No									yes
1,3,5-Triazine-2,4,6(1H,3H,5H)-trione, trihydrazone	3	No									yes
1,3-bis(1-methyl-2-pyrrolidinyl)acetone, compound with picric acid (1:2)	3	No	yes
1,3-Dimorpholinopropan-2-ol	3	Yes			yes
1,4,7,13,16,19-hexaoxa-10,22-diazacyclotetracosane	3	No								yes
1,4-Benzenediamine, 2,5-diethoxy-N-ethyl-	3	No						yes
1,5-dihydroxy-4-[m-(1-hydroxyethyl)anilino]-8-nitroanthraquinone	3	No								yes
1-[(3,3-Diphenylpropyl)(methyl)amino]-2-methylpropan-2-ol	3	No	yes	yes	yes
1-[(4-phenyl-4-piperidyl)carbonyl]pyrrolidine monohydrochloride	3	No						yes
1-[2-(methacryloyloxy)-1-methylethyl] hydrogen sulphophthalate	3	No	yes	yes	yes	yes	yes
1-[3-Chloro-5-(trifluoromethyl)phenyl]-2,2,2-trifluoroethan-1-one	3	No			yes
10-Phenyldecanoic acid	3	Yes		yes
11-Aminoundecanoic acid	3	Yes						yes
1-Benzyl-3-[2-(2-furyl)vinyl]-4,5-dihydro-1H-pyrazole	3	No				yes		yes
1-Bromo-4-(4-ethylcyclohexyl)benzene	3	No		yes		yes
1-Decanamine, N-methyl-N-octyl-	3	No									yes
1-Docosanamine	3	No	yes	yes	yes	yes	yes	yes
1-Dodecanamine, N-dodecyl-N-methyl-	3	No	yes	yes	yes	yes	yes	yes			yes
1-ethyl-2-sulphonatoquinolinium	3	No	yes
1-ethyl-4,5-dihydro-3-(2-hydroxyethyl)-2-pentadecyl-1H-imidazolium ethyl sulphate	3	No		yes			yes	yes
1H,1H-Perfluorooctyl acrylate	3	No	yes	yes	yes	yes	yes	yes
1-Hexanamine, 2-ethyl-N,N-bis(2-ethylhexyl)-	3	No	yes	yes	yes	yes		yes
1H-Imidazole, 1-dodecyl-	3	No						yes
1H-Imidazole, 2-undecyl-	3	No					yes	yes
1H-Indene, octahydro-1,1,2,3,3-pentamethyl-	3	No	yes	yes	yes	yes		yes
1-Hydroxymethyltriazolam. alpha-Hydroxy-Triazolam	3	No							yes
1-Methyl-4-BenzylpiperazineÃ‚Â (MBZP)	3	No				yes		yes
1-Octanamine, 7-methyl-N,N-bis(7-methyloctyl)-	3	No	yes		yes	yes		yes
1-Pentadecene	3	Yes	yes	yes	yes	yes		yes
1-Propanamine, 3-(hexadecyloxy)-	3	No		yes
1-Propanamine, 3-(tetradecyloxy)-	3	No		yes
1-Propanamine, 3-dibenz[b,e]oxepin-11(6H)-ylidene-N-methyl-	3	No	yes
1-Propanesulfonic acid, 3-(cyclohexylamino)-	3	No			yes
1-Propanethiol, 2,3-bis[(2-mercaptoethyl)thio]-	3	No	yes	yes	yes	yes		yes
1-Tetradecanamine, N,N-dimethyl-, N-oxide	3	No		yes
1-Tridecanamine, N-tridecyl-	3	No	yes	yes	yes	yes		yes
2-((Dimethylamino)methyl)-4-isononylphenol	3	Yes		yes
2-(1-Piperazinyl)-4-amino-6,7-dimethoxyquinazoline	3	Yes		yes
2-(2-(2-Thienyl)ethyl)benzoic acid	3	Yes			yes
2-(Acetyl(2-((1-oxohexadecyl)amino)ethyl)amino)ethyl acetate	3	Yes		yes			yes
2-(Dimethoxymethyl)quinoxaline 1,4-dioxide	3	Yes				yes		yes
2-(dimethoxyphosphinyl)ethyl laurate	3	No		yes		yes
2-(dimethylamino)ethyl 3-[2-(dimethylamino)ethoxy]isobutyrate	3	No		yes
2-(Hexadecyloxy)pyridine	3	Yes		yes
2-(hydroxymethyl)-2-methylpentyl isopropyl-carbamate	3	No							yes	yes
2-(Methylsulfonyl)-3-(pyrazin-2-ylamino)acrylonitrile	3	No	yes
2-(N-(o-Methoxyphenyl)carbamoyl)-3-naphthyl acetate	3	Yes						yes
2-(Perfluorobutyl)ethyl acrylate	3	No			yes
2,2'-((3-(Dodecyloxy)propyl)imino)bisethanol	3	Yes									yes
2,2'-(Octadecylimino)diethanol	3	No	yes	yes	yes	yes		yes
2,2,2-trifluoro-1-(trifluoromethyl)ethyl toluene-p-sulphonate	3	No	yes		yes
2,2,2-trifluoro-N-(4-mercaptophenyl)acetamide	3	No		yes	yes
2,2,2-trifluoro-N-methyl-N-(trifluoroacetyl)acetamide	3	No	yes		yes
2,2'-[1-(2-dodecenyl)ethane-1,2-diyl]bis-2-oxazoline-4,4-dimethanol	3	No	yes		yes
2,2'-Azobis[2,4-dimethylvaleronitrile]	3	No						yes
2,2-DIPHENYLETHYLAMINE,N,N-DIMETHYL	3	No		yes			yes
2,2'-iminobis[4,6-diamino-1,3,5-triazine]	3	No							yes
2',3'-Dideoxycytidine	3	No		yes
2,3-Dihydro-1,4-benzodioxin-2-yl(piperazin-1-yl)methanone	3	No			yes			yes
2,4(1H,3H)-Pyrimidinedione, 6-(chloromethyl)-	3	No	yes		yes	yes
2,4,10-Trioxa-7-azaundecan-11-oic acid, 7-[4-[(2-cyano-4-nitrophenyl)azo]-3-methylphenyl]-3-oxo-, methyl ester	3	No	yes		yes
2,4,4'-Trihydroxybenzophenone	3	Yes			yes
2,4,6-Tribenzyl-1,3,5-trioxane	3	No	yes
2,4,6-tris(isopropyl)-1,3,2-dioxaphosphorinane	3	No					yes	yes
2,4-Dichloro-6-morpholino-1,3,5-triazine	3	No	yes	yes	yes	yes		yes
2,4-dihydro-4-methyl-5-(trifluoromethyl)-3H-1,2,4-triazole-3-thione	3	No							yes		yes
2,4'-Diisocyanatodiphenyl sulfide	3	No	yes		yes
2,4-dinitro Benzenesulfonic acid dihydrate	3	No	yes	yes	yes		yes
2-[(1,1-dimethylethyl)azo]-2,4-dimethylvaleronitrile	3	No				yes		yes
2-[(4,5-diamino-1-naphthyl)azo]-5-nitrobenzenesulphonic acid	3	No							yes		yes
2-[(acetyl)[2-(stearoylamino)ethyl]amino]ethylacetate	3	No		yes
2-[(o-nitrophenyl)azo]-p-cresol	3	No							yes
2-{[2,2,2-Trifluoro-1-[(isopropoxycarbonyl)amino]-1-(trifluoromethyl)ethyl]amino}benzoic acid	3	No							yes		yes
2-{4-[2-(Trifluoromethyl)quinolin-4-yl]piperazino}ethan-1-ol	3	Yes			yes			yes
2-{4-[3-(5-Fluoro-1H-indol-3-yl)propyl]piperazino}-N-phenylacetamide fumarate	3	No			yes	yes		yes
2-Amino-1-decyl-1,5-dihydro-4H-imidazol-4-one	3	Yes						yes
2-Amino-1-dodecyl-1,5-dihydro-4H-imidazol-4-one	3	No				yes
2-Amino-4-((4-(4,5-dihydro-3-methyl-5-oxo-1H-pyrazol-1-yl)benzoyl)amino)benzenesulphonic acid	3	No							yes
2-Amino-N-cyclohexyl-N-methylbenzylamine	3	No						yes
2-bromo-3,4-dihydronaphthalen-1(2H)-one	3	No									yes
2-Bromo-5-octylthiophene	3	No				yes		yes
2-Bromo-N,N-dibutylacetamide	3	No			yes
2-chloro-3-(phenylsulphonyl)acrylonitrile	3	No			yes
2-Chloro-4-isocyanatoanisole	3	No	yes	yes	yes	yes	yes	yes
2-Chloro-5-nitropyrimidin-4-amine	3	No			yes
2-Chloro-6-cyclohexyl-4-nitrophenol	3	No				yes
2-Cyanopropan-2-yl benzenecarbodithioate	3	No				yes
2'-deoxy-5-iodouridine 3',5'-diacetate	3	No	yes		yes
2-ethoxyethyl 4-nitrobenzoate	3	No			yes			yes	yes	yes
2-Methyl-N-(2-morpholino-3-pyridinyl)-6-(trifluoromethyl)nicotinamide	3	No				yes		yes
2-Phenoxyethyl p-hydroxybenzoate	3	No						yes
2-Piperidinobenzothiazole	3	No						yes
2-Propenoic acid, 2-methyl-, hexadecyl ester	3	No		yes			yes
2-Propenoic acid, 2-methyl-, tetradecyl ester	3	No		yes			yes
2-thien-2-ylthiazolidine-4-carboxylic acid	3	No	yes			yes		yes
3-((5-(3-Acetoxy-2,2-dimethylpropylideneamino)-1,3,3-trimethylcyclohexyl)methylimino)-2,2-dimethylpropyl acetate	3	Yes		yes	yes
3-((Perfluoropentylsulfonyl)amino)-N,N,N-trimethylpropanaminium chloride	3	No	yes
3-(Chloromethyl)-1,2,3-benzotriazin-4(3H)-one	3	No	yes			yes
3-(D-apio-ÃŸ-D-furanosyloxy)-1,8-dihydroxy-6-methylanthraquinone	3	No							yes
3,3'-[Oxybis(ethane-2,1-diyloxy)]dipropan-1-amine	3	No		yes			yes
3,4-dichlorophenylguanidinium nitrate	3	No		yes
3,5-Dibromo-2-pyridylamine	3	No	yes
3,5-dihydroxyphenyl 6-diazo-5,6-dihydro-5-oxonaphthalene-1-sulphonate	3	No	yes		yes	yes		yes	yes
3,9-diphenoxy-2,4,8,10-tetraoxa-3,9-diphosphaspiro[5.5]undecane	3	No	yes	yes	yes
3-[(2,6-dichlorophenyl)methylene]-N-hydroxycarbazamidine hydrochloride	3	No	yes		yes	yes		yes		yes
3-[(3R)-3-Amino-1,2,3,4-tetrahydro-9H-carbazol-9-yl]propanoic acid	3	No						yes
3-[[(5-amino-1,3,3-trimethylcyclohexyl)methyl]amino]propiononitrile	3	No						yes
3-[[3-[[(2-cyanoethyl)amino]methyl]-3,5,5-trimethylcyclohexyl]amino]propiononitrile	3	No				yes		yes
3-[4-(Trifluoromethoxy)phenyl]acrylic acid	3	No	yes		yes				yes
3-{[(Cyanoimino)(methylthio)methyl]amino}-2-oxoazepane	3	No	yes		yes
3-acetoxy-a,a,a-trifluoro-p-toluic acid	3	No			yes
3-carboxylato-1-[2-hydroxy-3-[(4-hydroxy-2-butenyl)oxy]propyl]pyridinium sodium chloride	3	No			yes			yes
3-Chloro-2-(chloromethyl)-2-methylpropan-1-ol	3	No	yes		yes
3-Hydroxy-1-[3-(trifluoromethyl)phenyl]pyrazin-2(1H)-one	3	No							yes
3-MBZP	3	No				yes		yes
3-Methylnorfentanyl	3	No		yes				yes
4-(bromomethyl)azobenzene	3	No							yes
4-(methylsulphonyl)-3-nitrobenzoic acid	3	No	yes		yes	yes		yes
4-(Phenylamino)piperidine-4-methylamine	3	No				yes		yes
4,4'-(diphenylmethylene)bis[1,1-dimethylsemicarbazide]	3	No				yes
4,4-bis(4-fluorophenyl)butyric acid	3	No							yes
4,4'-Methylenebis(2,6-xylidine)	3	No					yes	yes
4-[5-(Trifluoromethyl)-1H-pyrazol-3-yl]pyridine	3	No							yes
4-Amino-2,6-dinitrobenzoesÃƒÂ¤ure	3	No			yes
4-amino-5-nitro-o-anisic acid	3	No		yes			yes		yes		yes
4-Bromophenyl cyclopropyl ketone	3	No							yes
4-Chloro-3,5-dinitrobenzamide	3	No							yes
4-Chloro-6-nitro-o-cresyl acetate	3	No			yes	yes				yes
4-Ethylphenyl 2-thienyl ketone	3	No	yes
4-Heptyldiphenylamine	3	No	yes	yes	yes
4-methoxy-6-(2-nitro-1-propenyl)-1,3-benzodioxole	3	No							yes
4-nitrophenyl N-[(1,1-dimethylethoxy)carbonyl]glycinate	3	No			yes			yes
4-nitrophenyl N-[(1,1-dimethylethoxy)carbonyl]-L-alaninate	3	No			yes			yes
4-tert-butyl hydrogen N-[(tert-butoxy)carbonyl]-L-aspartate, compound with dicyclohexylamine (1:1)	3	No		yes
4-Vinylbenzyl perfluorooctanoate	3	No	yes
5-(Aminosulphonyl)-2-methoxybenzoyl chloride	3	No	yes	yes	yes
5,5'-(propane-1,3-diyl)bisimidazolidine-2,4-dione	3	No							yes
5,5'-Oxybis(2-benzofuran-1,3-dione)	3	No			yes
5,7-Dichloro tryptamine	3	No	yes	yes	yes		yes
5-[[4-[benzylethylamino]phenyl]azo]-1,4-dimethyl-1H-1,2,4-triazolium methyl sulphate	3	No		yes		yes			yes	yes
5-Amino-4-hydroxybenzene-1,3-disulphonic acid	3	No							yes
5-amino-4-phenylthiazole-2(3H)-thione	3	No							yes
5-Chloro-1H-indole-2,3-dione	3	No	yes
5-fluoro-2,4-dinitroaniline	3	No		yes	yes				yes		yes
5H-Cyclopenta[h]quinazoline, 6,7,8,9-tetrahydro-7,7,8,9,9-pentamethyl-	3	No					yes
5-hydroxy-4-(hydroxymethyl)-6-methyl-3-pyridylmethyl dihydrogen phosphate	3	No	yes			yes
5-MeO-DALT	1	Yes	yes		yes	yes		yes
5-MeO-TMT	1	Yes		yes	yes	yes		yes
5-nonyl-1H-1,2,4-triazol-3-amine monohydrochloride	3	No				yes
6-[(2-hydroxyethyl)sulphonyl]benzoxazol-2(3H)-one	3	No				yes		yes
6-Quinoxalinecarbonyl chloride, 2,3-dichloro-	3	No								yes
7-(Diethylamino)-5-methyl-3-phenyl[1,3]thiazolo[4,5-d]pyrimidine-2(3H)-thione	3	No		yes	yes	yes	yes	yes
7-(ethylamino)-4-(trifluoromethyl)-2-benzopyrone	3	No		yes
7,7-dichloro-a,a,6-trimethylbicyclo[4.1.0]heptane-3-methanol	3	No	yes		yes
8-amino-2-methyl-4-phenyl-1,2,3,4-tetrahydroisoquinolin-2-ium	3	No					yes
8-Chloro-3,4-dihydro-2H-1,6-benzothiazocin-5(6H)-one	3	No			yes
9-(2-carboxy-4-isothiocyanatophenyl)-3,6-bis(dimethylamino)xanthylium chloride	3	No				yes
9,10-Anthracenedione, 1-amino-4-(phenylthio)-	3	No					yes
9-Octadecen-1-amine, hydrofluoride	3	No	yes	yes	yes	yes		yes
a1-(chloromethyl)-a4-(hydroxymethyl)-1H-imidazole-1,4-diethanol	3	No				yes		yes
Acebutolol	3	Yes							yes
Acetic acid, 2-cyano-, 1,1'-[2,2-bis[[(cyanoacetyl)oxy]methyl]-1,3-propanediyl] ester	3	No								yes
Acetylsulfapyridin-O-glukuronid	3	No							yes
Adenosine	1	Yes		yes	yes	yes	yes
Adrenalone	3	No		yes			yes
Aflatoxin M1	3	No	yes	yes	yes	yes	yes	yes
AGN-PC-0BUZ7K	3	No		yes			yes
Allopurinol riboside	3	Yes		yes	yes		yes
alpha,alpha,alpha-Trifluoro-o-toluoyl chloride	3	No				yes
Alprenolol	1	Yes	yes
Alypin	3	No		yes			yes
Amines, C16-22-alkyl	3	Yes	yes	yes	yes	yes	yes	yes
Aminocarb (Metacil)	3	No					yes
Amiterol	3	No						yes
Amitriptyline	1	Yes	yes
Amorolfine	3	No		yes							yes
Anagrelide	3	No						yes
Anandamide (AEA)	3	Yes		yes
Argininosuccinic acid	3	Yes	yes	yes	yes	yes		yes
Atenolol met 6 - 264	3	Yes					yes
Aureothricin	3	No		yes	yes		yes
Avanafil	3	No							yes
Azacyclonol	3	No		yes	yes
Baquiloprim	3	No		yes		yes
Bazedoxifene	3	No	yes		yes
Benzenamine, 2-(tetradecyloxy)-	3	No		yes
Benzenamine, 4-[(4-aminocyclohexyl)methyl]-	3	No				yes		yes
Benzenamine, 4-methyl-N-(4-methylphenyl)-N-phenyl-	3	No					yes
Benzenemethanethiol, .alpha.,.alpha.-diphenyl-	3	No				yes
Benzodioxolfentanyl	3	No	yes	yes	yes						yes
Benzoic acid, 2-[(isocyanatosulfonyl)methyl]-, methyl ester	3	No						yes
Benzoic acid, 4-(methylsulfonyl)-2-nitro-	3	No	yes		yes	yes		yes		yes
Benzonitrile, 4-[[(4-propylphenyl)methylene]amino]-	3	No	yes
Benzphetamine	3	No					yes
benzyl (3,14,25-trihydroxy-2,10,13,21,24-pentaoxo-3,9,14,20,25-pentaazatriacontan-30-yl)carbamate	3	No	yes			yes		yes
Benzyl[2-(2-cyanoethoxy)ethyl]diethylammonium chloride	3	No							yes	yes	yes
Bis(2-aminoethyl) decyl phosphate	3	No									yes
Bis(2-butoxyethyl) decyl phosphite	3	No		yes	yes
Bis(2-hydroxypropyl)methyl(octadecyl)ammonium methyl sulphate	3	No	yes	yes	yes	yes	yes	yes
Bis[2-[2-isopropyloxazolidin-3-yl]ethyl] adipate	3	No							yes
Bis-1,2-(chloromethoxy)ethane	3	No	yes		yes	yes			yes
Brofoxine	3	No	yes		yes
Bromisovalum	3	No	yes		yes
Bucetin	1	Yes					yes
Bunitrolol	1	Yes				yes		yes
Butane-1,2,3,4-tetracarboxylic acid	3	No							yes
Cadusafos	1	Yes				yes
Calcium bis[(R)-2-[(2,4-dihydroxy-3,3-dimethyl-1-oxobutyl)amino]ethane-1-sulphonate]	3	No							yes
Capreomycin IIA	3	No							yes	yes
Carbamazepine	1	Yes			yes	yes
Carzenide	3	No	yes			yes		yes
Cetylethylmorpholinium ethosulfate	3	No		yes
CHEMBL8214	3	No		yes			yes
Chlortoluron benzoic acid (CGA 15140)	3	No		yes	yes
Cipamfylline	3	Yes		yes
Clenbuterol	3	No	yes	yes	yes
Clidinium	3	No				yes
Clobetasone butyrate	3	No							yes
Coumachlor	3	No							yes
Cromophene	3	No			yes
Cryptating agent 222	3	No								yes
Cyanophos	3	No	yes
Cyclododecanamine	3	No				yes		yes
Cyclohexane, 1,1'-(1,1,3-trimethyl-1,3-propanediyl)bis-	3	No	yes	yes	yes	yes		yes
Cyclohexanecarbonitrile, 1-[(1,1-dimethylpropyl)azo]-	3	No				yes		yes
Cyclohexanemethanamine, 1,3,3-trimethyl-N-(2-methylpropylidene)-5-[(2-methylpropylidene)amino]-	3	No				yes		yes
Cyclohexanone, 2,6-bis[(4-azidophenyl)methylene]-	3	No									yes
Cyclohexyl[2-(2-methylmorpholino)ethyl]carbodiimide monotoluene-p-sulphonate	3	No				yes		yes
Cyclopentynafil	3	No	yes
Cyclosulfamuron	3	No				yes
Cycluron	1	Yes						yes
Cymiazole	3	No						yes
DALT	3	No					yes	yes
Decyl 5-oxo-L-prolinate	3	Yes				yes		yes
Deferoxamine	3	Yes	yes
Desoxypipradol	3	No	yes
Dexamethasone	3	No								yes
D-Fructose-1-phosphate	3	No	yes		yes
D-glucitol mono(12-hydroxyoleate)	3	No							yes
Diazoxon	3	No									yes
Dibutyl N,N'-1,2-ethanediylbis(N-(2-butoxy-2-oxoethyl)glycinate)	3	No							yes
Dichloro[2-(3-cyclohexen-1-yl)ethyl]methylsilane	3	No							yes
Dichlorodecylmethylsilane	3	No							yes
Dichloromethyl(2,4,4-trimethylpentyl)silane	3	No		yes	yes		yes	yes
Dichloromethyl(2-phenylpropyl)silane	3	No	yes
Dichloromethyl(2-tricyclo[3.3.1.13,7]dec-1-ylethyl)silane	3	No								yes	yes
Dichloromethyloctylsilane	3	No							yes		yes
Diethyl 5-nitroisophthalate	3	No							yes
Diethylcarbamazine	3	No						yes
diglycol ether sulfate	3	No						yes
Diltiazem	1	Yes	yes	yes
Dimethisoquin	3	No					yes	yes
Dimethyldivinylsilane	3	No							yes
Dimyristylamine	3	Yes	yes		yes	yes		yes
Dinortramadol	1	Yes		yes
Diphenylsilanediol	3	No	yes
Disodium 3-[2-(2-carboxylatoethoxy)ethyl]-2-heptyl-2,3-dihydro-1H-imidazole-1-propionate	3	No							yes
Disodium 5-acetamido-2-[2-(4-isothiocyanato-2-sulphonatophenyl)vinyl]benzenesulphonate	3	No	yes	yes	yes	yes	yes	yes		yes
Disodium 8-[[3-[(ethylphenylamino)sulphonyl]-4-methylphenyl]azo]-7-hydroxynaphthalene-1,3-disulphonate	3	No	yes		yes	yes
Disodium isoflupredone 21-phosphate	3	No							yes
DL-2-(3-trifluoromethyl)phenylglycollic acid	3	No			yes
Docosanamide	3	Yes	yes	yes	yes	yes		yes
Dodecafluoroheptanol	3	No	yes	yes	yes
Dodecahydro-2,5,8-trimethyl-1,4,7,9b-tetraazaphenalene	3	No				yes		yes
Dodecan-1,12-diylbis(benzyldimethylammonium) dichloride	3	No					yes
Doxylamine	3	No			yes	yes		yes
Drazoxolon	3	No	yes
Epinastine	3	No			yes
Etaconazole	3	No	yes	yes	yes	yes	yes	yes
Ethanesulfonic acid, 2-(cyclohexylamino)-	3	No	yes		yes
Ethanol, 2,2'-(9-octadecen-1-ylimino)bis-	3	No		yes				yes
Ethanol, 2-[(4-methoxy-3-nitrophenyl)sulfonyl]-	3	No				yes		yes
Ethanol, 2-[(4-nitrophenyl)thio]-	3	No				yes		yes
Ethanol, 2-[2-(4-dodecylphenoxy)ethoxy]-, dihydrogen phosphate	3	No				yes
Ethyl (2-formamido-1,3-thiazol-4-yl)glyoxylate	3	No	yes	yes	yes	yes		yes
Ethyl bis(ethylthio)acetate	3	No							yes
Ethyldimethyl(9-octadecenyl)ammonium bromide	3	No	yes	yes	yes	yes	yes	yes
Ethylphenidate	1	Yes			yes
Etoloxamine	3	No		yes	yes
Fenbuconazole	3	No							yes
Fenitrothion	3	No				yes
Fenpiprane	1	Yes	yes	yes	yes
Fenpropidin	3	No		yes
Fenpropimorph	1	Yes		yes					yes
Fenpyroximate M-19	3	No	yes		yes
Flecainide	1	Yes	yes
Fluazifop-P-butyl metabolite 4	3	No							yes
Flubenzimine	3	No	yes	yes	yes	yes	yes	yes
Flumioxazin	3	Yes							yes
Fluorotelomer phosphate monoester (Perfluorodecyl phosphate)	3	No	yes
Fluphenazine	3	No			yes
Fluthiacet-methyl	3	No								yes
Fomesafen	3	No	yes		yes
Formic acid, compound with N-[2-[[2-(2-hydroxyethoxy)ethyl](2-hydroxyethyl)amino]ethyl]oleamide (1:1)	3	No	yes	yes			yes	yes
Gallopamil	3	No								yes
Glufosinate	3	No		yes
Glycine, N-(carboxymethyl)-N-(phosphonomethyl)-	3	No							yes
Glycogen	3	No	yes	yes	yes		yes
Guanethidine	3	No						yes
Guanidine, N,N'''-(iminodi-8,1-octanediyl)bis-	3	No							yes
Guanosine	3	Yes		yes	yes		yes
Halosulfuron-methyl	3	No	yes	yes	yes	yes	yes	yes	yes	yes	yes
Heptadecylamine	3	Yes	yes	yes	yes	yes	yes	yes
Hexadecenyl dihydrogen phosphate	3	No				yes		yes		yes
Hexane, 1-chloro-6-iodo-	3	No							yes
Hydrocortisone 21-hexanoate	3	No	yes		yes	yes		yes
HYDROXYCETYL PHOS- PHATE	3	Yes	yes	yes		yes		yes	yes		yes
imazamÃƒÂ©thabenz	3	No	yes		yes	yes		yes
Imazamethabenz-methyl	3	No		yes
Imazosulfuron	3	No	yes		yes
Imidazo[4,5-d]imidazole-2,5(1H,3H)-dione, 1,3,4,6-tetraacetyltetrahydro-	3	No							yes
Imidazolidinyl urea	3	No							yes
Inositol	3	No	yes		yes
Iprovalicarb	3	No							yes
Irbesartan	1	Yes				yes			yes
Lacosamide	1	Yes					yes
Lactose	3	Yes	yes	yes	yes	yes	yes	yes
Leucylproline	3	Yes		yes	yes		yes
Lonazolac	3	No				yes
l-Tryptophan	3	No		yes	yes
L-Tyrosine	3	No		yes			yes
M700F003	3	No			yes			yes
Malaoxon	3	No			yes
Mebhydrolin	3	No					yes
Mebutamate	3	Yes			yes			yes
Mepivacaine	3	No		yes				yes
Methanandamide	3	No		yes
Methaqualone	3	No					yes
Methohexital	3	Yes			yes	yes		yes
Methyl [4-(acetylamino)anilino]methanedithioate	3	No							yes
Methyl 2-heptyl-2,3-dihydro-3-[2-(3-methoxy-3-oxopropoxy)ethyl]-1H-imidazole-1-propionate	3	No							yes
Methyl 3-(o-nitrophenyl)pyruvate	3	No			yes		yes		yes
Methyl 3-amino-5,6-dichloropyrazine-2-carboxylate	3	No	yes		yes	yes		yes
Methyl 3-hydroxy-5-nitrobenzo[b]thiophene-3-carboxylate	3	No				yes
Methyl hydrogen decylphosphonate	3	No				yes	yes	yes
Metizolam (Desmethyletizolam)	3	No	yes		yes	yes			yes
Metoprolol	1	Yes		yes
Miglustat	3	Yes			yes		yes
N-(1-Benzylpiperidin-4-yl)propane-1,3-diamine	3	Yes				yes		yes
N-(2,4-dinitrophenyl)-L-serine	3	No			yes
N-(2,6-Dimethylphenyl)-2-picolinamide	3	No			yes
N-(2-aminoethyl)-N-[2-(4-vinylphenyl)ethyl]ethylenediamine	3	No				yes		yes
N-(2-bromo-4-fluorophenyl)acetamide	3	No							yes
N'-(3,4-dihydro-1-isoquinolyl)-N,N-diethylethylenediamine dihydrochloride	3	No				yes		yes
N-(8-Benzyl-8-azabicyclo[3.2.1]octan-3-ylidene)hydroxylamine	3	No	yes		yes	yes		yes
N-(diphosphonomethyl)glycine	3	No							yes
N,N'-[1,3-Cyclohexanediylbis(methylene)]bis(2-methyl-1-propanimine)	3	No						yes
N,N'-[oxybis(2,1-ethanediyloxymethylene)]bis[N-(butoxymethyl)acrylamide]	3	No							yes	yes
N,N'-Bis(1,4-dimethylpentyl)-4-phenylenediamine	3	No									yes
N,N'-Bis(1-methylpropyl)-1,4-benzenediamine	3	No						yes
N,N-diethyl-3,7-dimethyloct-2-ene-1-amine	3	No	yes	yes	yes	yes		yes
N,N-Dimethyl-1-hexadecanamine	3	No	yes	yes	yes	yes	yes	yes
N,N-Dimethyl-1-octadecanamine	3	No	yes	yes	yes	yes	yes	yes
N,N-Dimethyltetradecylamine	3	No	yes		yes	yes		yes
N,N-Dimethyltridecylamine	3	Yes	yes	yes	yes	yes		yes
N,N-Dioctyl-p-anisidine	3	Yes		yes			yes
N,O-Didesmethylvenlafaxine	3	Yes		yes
N-[(triethoxysilyl)methyl]cyclohexylamine	3	No				yes		yes
N-[[5-(dimethylamino)-1-naphthyl]sulphonyl]-DL-isoleucine	3	No							yes
N-[1-methyl-2-(1-piperidyl)ethyl]pyridin-2-amine	3	No						yes
N'-[2-(methacryloyloxy)ethyl]-N,N,N,N',N'-pentamethyl-N,N'-(2-hydroxypropane-1,3-diyl)diammonium dichloride	3	No							yes	yes	yes
N-[2-(trifluoromethyl)phenyl]acetamide	3	No		yes			yes
N-[2,5-Dichloro-4-(1H-pyrrol-1-yl)phenyl]-N'-hydroxyiminoformamide	3	No	yes
N-[3-(dimethoxymethylsilyl)-2-methylpropyl]ethylenediamine	3	No						yes
N-[3-[(aminocarbonyl)amino]phenyl]-3-hydroxy-4-[(4-methyl-2-nitrophenyl)azo]naphthalene-2-carboxamide	3	No	yes		yes
N-[5-(2-propynylthio)-1,3,4-thiadiazol-2-yl]acetamide	3	No							yes
N1-(4-Fluorophenyl)-3-(2-thienyl)acrylamide	3	No			yes
N2-(1-benzyl-4-piperidyl)butane-1,2-diamine	3	No						yes
N-amidinodecan-1-amide	3	No						yes
N-Amidinododecanamide	3	No						yes
N-butyl-5-nitro-2-(2-propynyloxy)benzamide	3	No				yes		yes
N-carboxymethyl-N-(2-(2-hydroxyethoxy)ethyl)glycin	3	No		yes	yes		yes
N-desmethyl diltiazem	3	No	yes	yes	yes
N-desmethylpheniramine	3	Yes					yes	yes
N-hexyl-1H-adenine	3	No			yes		yes
Niflumic acid met 10 -256	3	No		yes	yes		yes	yes
N-Isodecylisotridecylamine	3	Yes	yes	yes	yes	yes	yes	yes		yes
N-Isononylcyclohexylamine	3	Yes						yes
N-Methyldidecylamine	3	Yes	yes	yes	yes	yes	yes	yes
NNEI-5Cl	3	No	yes
N-Nitrosodicyclohexylamine	3	No				yes		yes
Nomifensine	3	No					yes
Nordiltiazem	3	No							yes	yes
Nordoxepin	3	No	yes
Norpipanone [INN:BAN:DCF]	3	No					yes
Norvenlafaxine	1	Yes		yes			yes
N-Stearylbenzylamine	3	Yes	yes	yes	yes	yes	yes	yes			yes
Octadecanamide, N-[2-(diethylamino)ethyl]-	3	No		yes			yes	yes
octadecene	3	No	yes	yes	yes	yes	yes	yes
Octafluoronaphthalene	3	No	yes
Octafluorotetrahydrothiophene 1,1-dioxide	3	No
octoglycol ether sulfate	3	No				yes		yes
O-Desmethyl Venlafaxine	3	No	yes	yes	yes	yes	yes	yes
O-Desmethylsulpiride	3	No								yes
Oleyldimethylamine	3	Yes	yes	yes	yes	yes		yes
Oseltamivir	3	No							yes
Oxiranylmethyl [[1,3,3-trimethyl-5-[[(oxiranylmethoxy)carbonyl]amino]cyclohexyl]methyl]carbamate	3	No							yes
Pamidronic acid	3	No							yes
Parathion	3	No		yes	yes
Parathion-methyl	3	No				yes
Pebulate	3	No						yes
Perfluorobutane sulfonamido amine	3	No			yes
Perfluoroglutaric anhydride	3	No								yes
Phenallymal	3	No		yes		yes
Pheniramine	3	Yes					yes	yes
Phenol, 2,4-bis(1,1-dimethylethyl)-, sodium salt	3	No					yes
Phenol, 2,4-dichloro-3-methyl-6-nitro-	3	No	yes	yes	yes	yes	yes	yes
Phenyl sulfoxide	3	No	yes		yes
Picric acid	3	No	yes	yes	yes	yes	yes	yes	yes
Pilocarpine	3	No					yes
Piperidine, 1-dodecyl-	3	No	yes			yes		yes
p-nitrophenyl N-(tert-butoxycarbonyl)-L-leucinate	3	No			yes			yes
Prilocaine	1	Yes						yes
Primaquine	3	No						yes
Procyazine	3	No							yes
Propamocarb Manuel	3	No					yes
Propyl dichlorodithiophosphate	3	No	yes
Propyphenazone	3	No	yes		yes	yes		yes
Proquazone	3	No					yes
Pyrazolynate	3	No								yes
Pyrazoxyfen	3	No	yes		yes
Quinoline, 2-(phenylthio)-	3	No		yes			yes
Quinupramine	3	No					yes
Raffinose	3	No	yes	yes	yes
Ramipril	3	No				yes
Rhodamine 6G	3	Yes	yes	yes	yes
Riluzole	3	No	yes	yes	yes	yes		yes	yes
Rivaroxaban Manuel	1	Yes	yes		yes
Rivastigmine	3	No				yes		yes
Saccharin N-(2-acetic acid ethyl ester)	3	No				yes
Salvianolic acid A	3	No			yes
Sertraline	1	Yes		yes	yes		yes
Sodium 1,2-dihydro-6-hydroxy-1,4-dimethyl-2-oxo-3-pyridinesulphonate	3	No	yes			yes		yes	yes		yes
Sodium 1-amino-4-[(2,6-diethyl-4-methylphenyl)amino]-9,10-dihydro-9,10-dioxoanthracene-2-sulphonate	3	No			yes
Sodium 4-hydroxy-5-(2-hydroxy-p-anisoyl)-2-methoxybenzenesulphonate	3	No	yes	yes	yes	yes
Sodium 4-perfluorohexenyloxybenzenesulfonate	3	No	yes	yes	yes	yes	yes	yes
Sodium 5-[(4,5-dihydro-3-methyl-5-oxo-1-phenyl-1H-pyrazol-4-yl)azo]-4-hydroxytoluene-3-sulphonate	3	No							yes
Sodium a-hydroxy-m-nitrotoluene-a-sulphonate	3	No	yes	yes	yes	yes		yes
Sodium bis(2-hydroxyethyl)dithiocarbamate	3	No			yes
Sodium hexadecadienyl sulphate	3	No				yes		yes
Sodium hexadecenyl sulphate	3	No				yes		yes
SODIUM STEAROAM- PHOACETATE	3	Yes		yes			yes
Solanidine	3	Yes		yes
Solasodine	3	No		yes
Stearoxypropyl dimethylamine	3	Yes	yes	yes	yes		yes	yes
s-Triazine, 2,4-bis(methylthio)-6-chloro-	3	No							yes
Sulfometuron-methyl	3	No	yes	yes	yes
Telmisartan	1	Yes	yes	yes	yes	yes
Teoprolol	3	No	yes
Terfenadine	3	No	yes				yes
Tetradecenyl dihydrogen phosphate	3	No				yes
TFNA (metabolite flonicamid)	3	No	yes			yes
Thiodimethyl Sildenafil	3	No				yes		yes
Thioridazine	3	No							yes
Tolfenamic acid	3	No	yes		yes
Tolpropamine	1	Yes	yes	yes	yes		yes
Tolycaine	1	Yes					yes	yes
Tomatidine	3	Yes		yes			yes
Trandolapril	3	No				yes
Tributylamine	3	Yes				yes		yes
Trichloro(cyclohexyl)silane	3	No							yes
Tridemorph	1	Yes		yes				yes
Tridodecylamine	3	No	yes	yes	yes	yes	yes	yes			yes
Triethylene glycol diacetate	3	No				yes		yes
Trifluoroacetic acid--2-(cyclopropylmethyl)-2,5-diazabicyclo[2.2.1]heptane (2/1)	3	No							yes		yes
Triisopropanolamine	3	No		yes	yes		yes	yes
Triphenylsilanol	3	No				yes
Trisodium nitrilotrimethanesulphinate	3	No							yes
Venlafaxine	1	Yes		yes			yes
Vernolate	3	No						yes
Xanthosine	3	No							yes
Zinterol	3	No							yes		yes
